# Supplementary material for: Genes encoding conserved hypothetical proteins localized in the conjugative transfer region of plasmid pRet42a from Rhizobium etli CFN42 participate in modulating transfer and affect conjugation from different donors
Source: Front Microbiol. 2015 Jan 14;5:793. doi: 10.3389/fmicb.2014.00793 (PMC4294206; doi:10.3389/fmicb.2014.00793)
Supplement: Supplementary file 2 [file Table2.XLSX]

## Sheet: RHE_PA00163 
RHE_PA00163
subject ids	% identity	% positives	alignment length	mismatches	gap opens	q. start	q. end	s. start	s. end	e value	bit score	Details
													Kingdom	Phylum	Class	Order
WP_011427447 (1) (2)	99.20	100.00	125	1	0	1	125	1	125	5e-85	255	Rhizobium etli	Bacteria	Proteobacteria	Alphaproteobacteria	Rhizobiales
AIC29715 (1)	94.40	96.80	125	7	0	1	125	1	125	6e-81	245	Rhizobium etli bv. mimosae str. IE4771	Bacteria	Proteobacteria	Alphaproteobacteria	Rhizobiales
KGE79848 (1)	94.40	95.20	125	7	0	1	125	1	125	1e-80	244	Rhizobium sp. H41	Bacteria	Proteobacteria	Alphaproteobacteria	Rhizobiales
WP_020919332	90.40	94.40	125	12	0	1	125	1	125	4e-77	235	Rhizobium etli	Bacteria	Proteobacteria	Alphaproteobacteria	Rhizobiales
AIC30107 (1)	89.60	95.20	125	13	0	1	125	1	125	2e-76	234	Rhizobium etli bv. mimosae str. IE4771	Bacteria	Proteobacteria	Alphaproteobacteria	Rhizobiales
WP_017967190	88.80	92.80	125	14	0	1	125	1	125	4e-76	233	Rhizobium leguminosarum	Bacteria	Proteobacteria	Alphaproteobacteria	Rhizobiales
CDN58506 (1)	79.03	89.52	124	26	0	1	124	1	124	1e-67	211	Neorhizobium galegae bv. officinalis bv. officinalis str. HAMBI1141	Bacteria	Proteobacteria	Alphaproteobacteria	Rhizobiales
WP_020048145 (1)	79.03	90.32	124	26	0	1	124	1	124	5e-67	209	Rhizobium leguminosarum	Bacteria	Proteobacteria	Alphaproteobacteria	Rhizobiales
WP_007602904	81.30	89.43	123	23	0	1	123	1	123	5e-67	209	Rhizobium sp. PDO1-076	Bacteria	Proteobacteria	Alphaproteobacteria	Rhizobiales
WP_027513364 (1)	77.42	89.52	124	28	0	1	124	1	124	7e-67	209	Rhizobium sullae	Bacteria	Proteobacteria	Alphaproteobacteria	Rhizobiales
WP_018245318	77.42	90.32	124	28	0	1	124	1	124	1e-66	209	Rhizobium	Bacteria	Proteobacteria	Alphaproteobacteria	Rhizobiales
WP_026160418 (1)	78.86	86.18	123	26	0	3	125	5	127	9e-65	204	Rhizobium leguminosarum	Bacteria	Proteobacteria	Alphaproteobacteria	Rhizobiales
WP_027999113	76.61	87.90	124	29	0	1	124	1	124	1e-64	204	Sinorhizobium arboris	Bacteria	Proteobacteria	Alphaproteobacteria	Rhizobiales
KGE80004 (1)	73.98	89.43	123	32	0	1	123	1	123	1e-63	201	Rhizobium sp. H41	Bacteria	Proteobacteria	Alphaproteobacteria	Rhizobiales
WP_003518856	72.80	87.20	125	34	0	1	125	1	125	3e-63	200	Agrobacterium tumefaciens	Bacteria	Proteobacteria	Alphaproteobacteria	Rhizobiales
WP_027674829 (1)	73.98	90.24	123	32	0	1	123	1	123	7e-63	199	Agrobacterium larrymoorei	Bacteria	Proteobacteria	Alphaproteobacteria	Rhizobiales
KEC71304	91.92	93.94	99	8	0	27	125	1	99	4e-58	186	Rhizobium leguminosarum bv. phaseoli CCGM1	Bacteria	Proteobacteria	Alphaproteobacteria	Rhizobiales
WP_003551593	81.73	87.50	104	19	0	1	104	1	104	1e-55	180	Rhizobium leguminosarum	Bacteria	Proteobacteria	Alphaproteobacteria	Rhizobiales
WP_006329479	66.67	79.67	123	41	0	1	123	1	123	7e-44	151	Mesorhizobium sp. STM 4661	Bacteria	Proteobacteria	Alphaproteobacteria	Rhizobiales
WP_008523247	87.06	90.59	85	11	0	41	125	1	85	1e-43	149	Rhizobium sp. Pop5	Bacteria	Proteobacteria	Alphaproteobacteria	Rhizobiales
WP_003168228	55.20	70.40	125	56	0	1	125	1	125	2e-39	139	Brevundimonas diminuta	Bacteria	Proteobacteria	Alphaproteobacteria	Caulobacterales
WP_028740229 (1)	77.65	88.24	85	19	0	41	125	1	85	5e-38	134	Rhizobium mongolense	Bacteria	Proteobacteria	Alphaproteobacteria	Rhizobiales
WP_017997466 (1)	75.29	83.53	85	21	0	41	125	1	85	3e-36	130	Rhizobium leguminosarum	Bacteria	Proteobacteria	Alphaproteobacteria	Rhizobiales
WP_012760265 (1)	74.12	82.35	85	22	0	41	125	1	85	4e-36	129	Rhizobium leguminosarum	Bacteria	Proteobacteria	Alphaproteobacteria	Rhizobiales
WP_027690941	71.43	85.71	84	24	0	41	124	1	84	5e-36	129	Rhizobium leguminosarum	Bacteria	Proteobacteria	Alphaproteobacteria	Rhizobiales
WP_026617600 (1)	69.05	84.52	84	26	0	41	124	1	84	2e-33	122	Ensifer sp. TW10	Bacteria	Proteobacteria	Alphaproteobacteria	Rhizobiales
WP_008613142	54.46	68.75	112	50	1	3	113	5	116	2e-31	119	Magnetospirillum sp. SO-1	Bacteria	Proteobacteria	Alphaproteobacteria	Rhodospirillales
WP_011475298 (1)	45.13	61.95	113	61	1	2	113	24	136	6e-23	98.2	Rhodopseudomonas palustris	Bacteria	Proteobacteria	Alphaproteobacteria	Rhizobiales
KEQ52857 (1)	41.91	60.29	136	66	4	1	123	1	136	2e-22	96.3	Sphingobium chlorophenolicum	Bacteria	Proteobacteria	Alphaproteobacteria	Sphingomonadales
WP_029003185	41.48	56.30	135	67	3	1	123	1	135	4e-22	95.5	Azorhizobium doebereinerae	Bacteria	Proteobacteria	Alphaproteobacteria	Rhizobiales
WP_013581436	40.44	57.35	136	69	4	2	125	3	138	6e-22	95.1	Granulicella tundricola	Bacteria	Acidobacteria	Acidobacteriales	Acidobacteriaceae
WP_006472560	40.44	59.56	136	68	4	1	123	1	136	3e-21	93.2	Ochrobactrum intermedium	Bacteria	Proteobacteria	Alphaproteobacteria	Rhizobiales
WP_024270694	40.44	58.09	136	68	4	1	123	1	136	7e-21	92.0	Shinella sp. DD12	Bacteria	Proteobacteria	Alphaproteobacteria	Rhizobiales
WP_002730524 (1)	39.86	55.80	138	68	4	1	123	1	138	9e-21	92.0	Phaeospirillum molischianum	Bacteria	Proteobacteria	Alphaproteobacteria	Rhodospirillales
EXL04897	41.09	60.47	129	70	5	1	124	1	128	9e-21	91.7	Aquamicrobium defluvii	Bacteria	Proteobacteria	Alphaproteobacteria	Rhizobiales
WP_018325580	42.22	57.78	135	66	4	1	123	1	135	1e-20	91.3	Rhizobium giardinii	Bacteria	Proteobacteria	Alphaproteobacteria	Rhizobiales
WP_018236741	38.97	55.88	136	71	3	1	124	1	136	8e-20	89.4	Ensifer sp. BR816	Bacteria	Proteobacteria	Alphaproteobacteria	Rhizobiales
WP_008390176	45.13	57.52	113	61	1	2	113	3	115	9e-20	89.4	Rhodovulum sp. PH10	Bacteria	Proteobacteria	Alphaproteobacteria	Rhodobacterales
CDN95782	40.15	58.39	137	67	5	1	123	1	136	3e-19	88.2	Agrobacterium tumefaciens	Bacteria	Proteobacteria	Alphaproteobacteria	Rhizobiales
WP_027991992	38.97	56.62	136	71	3	1	124	1	136	6e-19	87.0	Sinorhizobium meliloti	Bacteria	Proteobacteria	Alphaproteobacteria	Rhizobiales
KFC62083 (1)	40.71	57.86	140	64	5	1	124	1	137	6e-19	87.0	Devosia sp. LC5	Bacteria	Proteobacteria	Alphaproteobacteria	Rhizobiales
WP_013569393	41.18	55.15	136	65	6	2	123	4	138	3e-18	85.1	Terriglobus saanensis	Bacteria	Acidobacteria	Acidobacteriales	Acidobacteriaceae
WP_012112382	37.23	56.20	137	73	4	1	124	1	137	5e-17	82.0	Parvibaculum lavamentivorans	Bacteria	Proteobacteria	Alphaproteobacteria	Rhizobiales
WP_008523246	97.30	97.30	37	1	0	1	37	19	55	6e-17	79.7	Rhizobium sp. Pop5	Bacteria	Proteobacteria	Alphaproteobacteria	Rhizobiales
WP_028369385	39.26	57.78	135	70	4	1	123	1	135	2e-16	80.9	Burkholderia sp. UYPR1.413	Bacteria	Proteobacteria	Betaproteobacteria	Burkholderiales
WP_012455120	36.96	51.45	138	73	5	1	124	1	138	2e-14	75.5	Methylobacterium populi	Bacteria	Proteobacteria	Alphaproteobacteria	Rhizobiales
WP_024587506	37.17	55.75	113	70	1	2	113	3	115	2e-14	75.1	Aliihoeflea sp. 2WW	Bacteria	Proteobacteria	Alphaproteobacteria	Rhizobiales
WP_029044389	36.76	52.21	136	74	4	2	125	4	139	1e-13	73.2	Cupriavidus sp. WS	Bacteria	Proteobacteria	Betaproteobacteria	Burkholderiales
GAJ96060	37.50	51.47	136	72	4	1	123	1	136	1e-13	73.2	Rhizobium rhizogenes NBRC 13257	Bacteria	Proteobacteria	Alphaproteobacteria	Rhizobiales
WP_013123488 (1)	36.50	55.47	137	73	5	2	125	4	139	8e-13	70.9	Thiomonas intermedia	Bacteria	Proteobacteria	Betaproteobacteria	Burkholderiales
WP_013104995	36.50	55.47	137	73	5	2	125	4	139	1e-12	70.5	Thiomonas arsenitoxydans	Bacteria	Proteobacteria	Betaproteobacteria	Burkholderiales
WP_028998349	38.97	55.88	136	71	4	1	124	3	138	1e-12	70.1	Azohydromonas australica	Bacteria	Proteobacteria	Betaproteobacteria	Burkholderiales
WP_028967920	37.14	52.14	140	71	6	1	123	1	140	1e-12	70.1	Sphingomonas phyllosphaerae	Bacteria	Proteobacteria	Alphaproteobacteria	Sphingomonadales
WP_023803871	38.66	52.94	119	65	4	1	112	1	118	5e-12	68.2	Mesorhizobium sp. L48C026A00	Bacteria	Proteobacteria	Alphaproteobacteria	Rhizobiales
WP_010875394 (1)	43.53	56.47	85	38	2	1	75	1	85	1e-11	66.6	Sinorhizobium fredii	Bacteria	Proteobacteria	Alphaproteobacteria	Rhizobiales
WP_014532047	52.46	65.57	61	28	1	1	60	1	61	1e-11	66.2	Sinorhizobium meliloti	Bacteria	Proteobacteria	Alphaproteobacteria	Rhizobiales
WP_011655391 (1)	36.43	51.94	129	73	5	1	124	2	126	1e-11	67.0	Roseobacter denitrificans	Bacteria	Proteobacteria	Alphaproteobacteria	Rhodobacterales
WP_013301526 (1)	37.50	51.56	128	71	5	1	123	1	124	2e-11	67.0	Parvularcula bermudensis	Bacteria	Proteobacteria	Alphaproteobacteria	Parvularculales
WP_026029754	50.82	65.57	61	29	1	1	60	1	61	3e-11	65.1	Sinorhizobium meliloti	Bacteria	Proteobacteria	Alphaproteobacteria	Rhizobiales
WP_026872181	34.68	51.61	124	77	3	3	123	6	128	3e-11	65.9	Inquilinus limosus	Bacteria	Proteobacteria	Alphaproteobacteria	Rhodospirillales
WP_025551662	35.61	49.24	132	68	4	1	123	1	124	5e-11	65.5	Sphingobium sp. KK22	Bacteria	Proteobacteria	Alphaproteobacteria	Sphingomonadales
WP_014990325	49.18	65.57	61	30	1	1	60	1	61	1e-10	63.5	Sinorhizobium meliloti	Bacteria	Proteobacteria	Alphaproteobacteria	Rhizobiales
WP_019575230	35.04	53.28	137	75	5	1	124	3	138	4e-10	63.2	Curvibacter lanceolatus	Bacteria	Proteobacteria	Betaproteobacteria	Burkholderiales
WP_027475352	34.31	52.55	137	76	5	1	124	3	138	7e-10	62.8	Curvibacter gracilis	Bacteria	Proteobacteria	Betaproteobacteria	Burkholderiales
GAJ96120	35.51	51.45	138	72	6	1	123	1	136	2e-09	61.6	Rhizobium rhizogenes NBRC 13257	Bacteria	Proteobacteria	Alphaproteobacteria	Rhizobiales
WP_020923721	66.67	74.51	51	13	2	73	122	1	48	3e-09	59.3	Rhizobium etli	Bacteria	Proteobacteria	Alphaproteobacteria	Rhizobiales
WP_026030000	47.54	62.30	61	31	1	1	60	1	61	5e-09	59.3	Sinorhizobium meliloti	Bacteria	Proteobacteria	Alphaproteobacteria	Rhizobiales
WP_031556186	39.00	56.00	100	53	3	30	125	1	96	6e-09	59.3	Parvularcula oceani	Bacteria	Proteobacteria	Alphaproteobacteria	Parvularculales
WP_028998579	35.29	51.47	136	76	4	1	124	3	138	2e-08	58.5	Azohydromonas australica	Bacteria	Proteobacteria	Betaproteobacteria	Burkholderiales
ESZ04451	47.83	60.87	69	32	3	51	116	2	69	1e-07	55.5	Mesorhizobium sp. L48C026A00	Bacteria	Proteobacteria	Alphaproteobacteria	Rhizobiales
EWY37753	38.16	53.95	76	46	1	2	76	4	79	3e-07	54.7	Skermanella stibiiresistens SB22	Bacteria	Proteobacteria	Alphaproteobacteria	Rhodospirillales
WP_016920726	36.71	46.84	79	49	1	1	79	1	78	9e-06	50.4	Methylocystis parvus	Bacteria	Proteobacteria	Alphaproteobacteria	Rhizobiales
WP_010967152	42.55	68.09	47	26	1	14	60	10	55	2e-05	48.9	Sinorhizobium meliloti	Bacteria	Proteobacteria	Alphaproteobacteria	Rhizobiales
WP_026031156	42.55	68.09	47	26	1	14	60	10	55	2e-05	48.5	Sinorhizobium meliloti	Bacteria	Proteobacteria	Alphaproteobacteria	Rhizobiales
ESQ93525	67.74	80.65	31	10	0	1	31	1	31	3e-05	48.1	Asticcacaulis sp. AC460	Bacteria	Proteobacteria	Alphaproteobacteria	Caulobacterales
WP_019494122	29.73	50.45	111	76	2	1	109	7	117	9e-05	47.8	Calothrix sp. PCC 7103	Bacteria	Cyanobacteria	Nostocales	Rivulariaceae
WP_011153540	32.76	49.14	116	72	3	2	111	9	124	0.0002	47.0	Synechocystis sp. PCC 6803	Bacteria	Cyanobacteria	Oscillatoriophycideae	Chroococcales
WP_006508808	30.65	48.39	124	80	3	1	118	1	124	0.0009	45.1	Xenococcus sp. PCC 7305	Bacteria	Cyanobacteria	Pleurocapsales	Xenococcus
CAO91228	35.14	51.35	74	47	1	3	75	5	78	0.003	43.5	Microcystis aeruginosa PCC 7806	Bacteria	Cyanobacteria	Oscillatoriophycideae	Chroococcales
WP_002771539	35.14	51.35	74	47	1	3	75	5	78	0.005	42.7	Microcystis aeruginosa	Bacteria	Cyanobacteria	Oscillatoriophycideae	Chroococcales
WP_024502407	34.25	45.21	73	32	1	26	98	3	59	0.007	41.6	Mesorhizobium ciceri	Bacteria	Proteobacteria	Alphaproteobacteria	Rhizobiales
WP_002783386	30.26	56.58	76	52	1	1	75	4	79	0.010	42.0	Microcystis aeruginosa	Bacteria	Cyanobacteria	Oscillatoriophycideae	Chroococcales
WP_004159914	31.08	56.76	74	50	1	1	73	4	77	0.013	41.6	Microcystis aeruginosa	Bacteria	Cyanobacteria	Oscillatoriophycideae	Chroococcales
WP_002759897	32.73	56.36	55	37	0	21	75	6	60	0.024	40.4	Microcystis aeruginosa	Bacteria	Cyanobacteria	Oscillatoriophycideae	Chroococcales
WP_019878012	39.06	54.69	64	38	1	1	64	1	63	0.030	40.8	Sporichthya polymorpha	Bacteria	Actinobacteria	Actinobacteridae	Actinomycetales
WP_026786924	30.49	59.76	82	51	3	31	108	35	114	0.051	40.0	Planktothrix	Bacteria	Cyanobacteria	Oscillatoriophycideae	Oscillatoriales
WP_012119098	30.26	57.89	76	50	3	1	75	1	74	0.059	39.7	Roseiflexus castenholzii	Bacteria	Chloroflexi	Chloroflexia	Chloroflexales
WP_002748184	34.55	54.55	55	36	0	21	75	6	60	0.063	39.7	Microcystis aeruginosa	Bacteria	Cyanobacteria	Oscillatoriophycideae	Chroococcales
WP_008527195	35.94	56.25	64	37	2	48	108	49	111	0.087	39.7	Halorhabdus tiamatea	Archaea	Euryarchaeota	Halobacteria	Halobacteriales
WP_028922392	32.20	47.46	59	40	0	1	59	1	59	0.13	38.9	Pseudonocardia acaciae	Bacteria	Actinobacteria	Actinobacteridae	Actinomycetales
WP_008190236	31.58	50.00	76	51	1	1	75	5	80	0.15	38.9	Moorea producens	Bacteria	Cyanobacteria	Oscillatoriophycideae	Oscillatoriales
WP_012306260	33.78	50.00	74	48	1	1	74	1	73	0.26	38.5	Synechococcus sp. PCC 7002	Bacteria	Cyanobacteria	Oscillatoriophycideae	Chroococcales
WP_002753611	30.99	53.52	71	48	1	1	70	4	74	0.41	37.7	Microcystis aeruginosa	Bacteria	Cyanobacteria	Oscillatoriophycideae	Chroococcales
WP_015229177	34.33	50.75	67	43	1	1	67	1	66	0.42	37.7	Dactylococcopsis salina	Bacteria	Cyanobacteria	Oscillatoriophycideae	Chroococcales
EFA74815	31.46	47.19	89	49	4	21	102	198	281	0.64	38.5	Polysphondylium pallidum PN500	Eukaryota	Amoebozoa	Mycetozoa	Dictyosteliida
WP_012265451	31.75	53.97	63	43	0	13	75	44	106	0.87	37.4	Microcystis aeruginosa	Bacteria	Cyanobacteria	Oscillatoriophycideae	Chroococcales
WP_015144341	34.38	51.56	64	41	1	1	64	1	63	1.2	36.6	Pleurocapsa minor	Bacteria	Cyanobacteria	Pleurocapsales	Pleurocapsa
WP_002732794	30.99	53.52	71	48	1	1	70	3	73	1.3	36.2	Microcystis aeruginosa	Bacteria	Cyanobacteria	Oscillatoriophycideae	Chroococcales
WP_016919800	33.67	48.98	98	57	3	1	91	1	97	1.8	36.2	Methylocystis parvus	Bacteria	Proteobacteria	Alphaproteobacteria	Rhizobiales
WP_012121272	29.76	51.19	84	56	2	1	84	1	81	1.9	36.2	Roseiflexus castenholzii	Bacteria	Chloroflexi	Chloroflexia	Chloroflexales
WP_029632639	32.43	51.35	74	49	1	1	74	1	73	2.1	35.8	[Scytonema hofmanni] UTEX 2349	Bacteria	Cyanobacteria	Nostocales	Microchaetaceae
WP_013565274	34.21	50.00	76	48	2	1	75	1	75	2.5	35.8	Isosphaera pallida	Bacteria	Planctomycetes	Planctomycetia	Planctomycetales
WP_019572396	44.64	53.57	56	27	3	4	59	128	179	2.6	36.6	Curvibacter lanceolatus	Bacteria	Proteobacteria	Betaproteobacteria	Burkholderiales
WP_002744172	41.46	56.10	41	24	0	1	41	3	43	2.8	35.4	Microcystis aeruginosa	Bacteria	Cyanobacteria	Oscillatoriophycideae	Chroococcales
EFR89518	34.92	53.97	63	37	2	14	72	21	83	3.2	36.2	Listeria innocua FSL S4-378	Bacteria	Firmicutes	Bacilli	Bacillales
XP_002433885	32.10	49.38	81	51	3	28	104	44	124	3.6	36.2	Ixodes scapularis	Eukaryota	Metazoa	Ecdysozoa	Arthropoda
GAJ96498	35.96	53.93	89	41	5	37	111	39	125	4.9	35.4	Rhizobium rhizogenes NBRC 13257	Bacteria	Proteobacteria	Alphaproteobacteria	Rhizobiales
WP_011158370	30.77	53.85	65	43	2	1	65	1	63	5.5	34.7	Rhodopseudomonas palustris	Bacteria	Proteobacteria	Alphaproteobacteria	Rhizobiales
KCZ70360	34.48	53.45	58	37	1	2	59	3	59	6.4	34.7	Candidatus Methanoperedens nitroreducens	Archaea	Euryarchaeota	Methanomicrobia	Methanosarcinales
WP_010011501	34.33	47.76	67	35	2	17	79	204	265	6.5	35.4	Lactobacillus coryniformis	Bacteria	Firmicutes	Bacilli	Lactobacillales
WP_016922772	32.43	48.65	74	49	1	1	74	1	73	8.7	34.3	Prochlorothrix hollandica	Bacteria	Cyanobacteria	Prochlorales	Prochlorotrichaceae
BAL57368	32.00	46.00	100	65	3	1	98	1	99	9.7	34.3	uncultured Acetothermia bacterium	Bacteria	Acetothermia	environmental samples
XP_001752953	31.25	46.25	80	49	2	3	79	17	93	9.7	35.0	Physcomitrella patens	Eukaryota	Viridiplantae	Streptophyta	Embryophyta
WP_016874486	32.84	50.75	67	44	1	1	67	1	66	9.8	34.3	Chlorogloeopsis fritschii	Bacteria	Cyanobacteria	Stigonematales	Chlorogloeopsis
(1) indicates that the RHE_PA00163 ortholog is located close to conjugative transfer genes
(2) letters in bold indicate that a RHE_PA000164 ortholog is located adjacent to the RHE_PA00163 ortholog

## Sheet: RHE_PA00164
RHE_PA00164
subject ids	% identity	% positives	alignment length	mismatches	gap opens	q. start	q. end	s. start	s. end	e value	bit score	Details
													Kingdom	Phylum	Class	Order
WP_011427448	100.00	100.00	210	0	0	1	210	1	210	6e-147	419	Rhizobium etli	Bacteria	Proteobacteria	Alphaproteobacteria	Rhizobiales
KGE79847	95.71	97.14	210	9	0	1	210	1	210	3e-130	377	Rhizobium sp. H41	Bacteria	Proteobacteria	Alphaproteobacteria	Rhizobiales
WP_020919333	94.76	97.14	210	11	0	1	210	1	210	2e-129	375	Rhizobium etli	Bacteria	Proteobacteria	Alphaproteobacteria	Rhizobiales
AIC29716	95.24	98.10	210	10	0	1	210	1	210	4e-129	374	Rhizobium etli bv. mimosae str. IE4771	Bacteria	Proteobacteria	Alphaproteobacteria	Rhizobiales
AIC30108	87.14	91.90	210	27	0	1	210	1	210	6e-129	374	Rhizobium etli bv. mimosae str. IE4771	Bacteria	Proteobacteria	Alphaproteobacteria	Rhizobiales
KEC71305	94.76	96.67	210	11	0	1	210	1	210	2e-128	372	Rhizobium leguminosarum bv. phaseoli CCGM1	Bacteria	Proteobacteria	Alphaproteobacteria	Rhizobiales
WP_008530437	93.81	96.19	210	13	0	1	210	1	210	9e-127	368	Rhizobium sp. Pop5	Bacteria	Proteobacteria	Alphaproteobacteria	Rhizobiales
WP_020919227	94.76	95.71	210	11	0	1	210	1	210	9e-126	366	Rhizobium etli	Bacteria	Proteobacteria	Alphaproteobacteria	Rhizobiales
WP_017967191	87.14	93.33	210	27	0	1	210	1	210	8e-118	345	Rhizobium leguminosarum	Bacteria	Proteobacteria	Alphaproteobacteria	Rhizobiales
WP_018068596	80.48	85.71	210	41	0	1	210	1	210	7e-113	333	Rhizobium leguminosarum	Bacteria	Proteobacteria	Alphaproteobacteria	Rhizobiales
WP_022713786	77.62	86.19	210	47	0	1	210	1	210	7e-111	328	Rhizobium mongolense	Bacteria	Proteobacteria	Alphaproteobacteria	Rhizobiales
AAO21115	75.71	84.29	210	51	0	1	210	3	212	2e-108	322	Rhizobium leguminosarum bv. viciae	Bacteria	Proteobacteria	Alphaproteobacteria	Rhizobiales
WP_020048146	75.71	84.29	210	51	0	1	210	1	210	2e-108	322	Rhizobium leguminosarum	Bacteria	Proteobacteria	Alphaproteobacteria	Rhizobiales
WP_003518857	78.37	85.10	208	44	1	1	208	1	207	5e-108	320	Agrobacterium tumefaciens	Bacteria	Proteobacteria	Alphaproteobacteria	Rhizobiales
WP_018444521	77.34	85.71	203	46	0	8	210	8	210	6e-107	318	Rhizobium gallicum	Bacteria	Proteobacteria	Alphaproteobacteria	Rhizobiales
WP_026617601	82.86	88.10	210	35	1	1	210	1	209	1e-106	317	Ensifer sp. TW10	Bacteria	Proteobacteria	Alphaproteobacteria	Rhizobiales
WP_027674830	80.20	86.29	197	39	0	1	197	1	197	6e-106	315	Agrobacterium larrymoorei	Bacteria	Proteobacteria	Alphaproteobacteria	Rhizobiales
WP_022718936	83.82	89.22	204	33	0	1	204	1	204	1e-105	315	Rhizobium mongolense	Bacteria	Proteobacteria	Alphaproteobacteria	Rhizobiales
WP_027999114	81.90	87.62	210	37	1	1	210	1	209	3e-105	314	Sinorhizobium arboris	Bacteria	Proteobacteria	Alphaproteobacteria	Rhizobiales
WP_027513365	76.35	84.73	203	48	0	8	210	8	210	2e-104	312	Rhizobium sullae	Bacteria	Proteobacteria	Alphaproteobacteria	Rhizobiales
WP_003551594	79.52	85.71	210	43	0	1	210	1	210	3e-102	306	Rhizobium leguminosarum	Bacteria	Proteobacteria	Alphaproteobacteria	Rhizobiales
WP_014989440	78.10	85.71	210	44	2	1	210	1	208	1e-101	305	Sinorhizobium meliloti	Bacteria	Proteobacteria	Alphaproteobacteria	Rhizobiales
WP_008523238	96.15	97.44	156	6	0	1	156	1	156	1e-101	302	Rhizobium sp. Pop5	Bacteria	Proteobacteria	Alphaproteobacteria	Rhizobiales
WP_012760264	78.57	84.76	210	45	0	1	210	1	210	1e-101	304	Rhizobium leguminosarum	Bacteria	Proteobacteria	Alphaproteobacteria	Rhizobiales
KGE80003	80.77	86.54	208	39	1	1	208	1	207	5e-101	303	Rhizobium sp. H41	Bacteria	Proteobacteria	Alphaproteobacteria	Rhizobiales
WP_018245319	77.34	86.21	203	46	0	8	210	8	210	1e-99	299	Rhizobium leguminosarum	Bacteria	Proteobacteria	Alphaproteobacteria	Rhizobiales
WP_007602903	80.95	88.10	210	40	0	1	210	1	210	3e-99	298	Rhizobium sp. PDO1-076	Bacteria	Proteobacteria	Alphaproteobacteria	Rhizobiales
WP_027690940	79.05	86.19	210	43	1	1	210	1	209	8e-99	297	Rhizobium leguminosarum	Bacteria	Proteobacteria	Alphaproteobacteria	Rhizobiales
CDN58507	76.35	85.22	203	48	0	8	210	8	210	3e-98	296	Neorhizobium galegae bv. officinalis bv. officinalis str. HAMBI1141	Bacteria	Proteobacteria	Alphaproteobacteria	Rhizobiales
WP_017992754	78.10	83.33	210	46	0	1	210	1	210	6e-94	285	Rhizobium leguminosarum	Bacteria	Proteobacteria	Alphaproteobacteria	Rhizobiales
EXL04028	67.51	77.16	197	64	0	1	197	1	197	3e-86	265	Aquamicrobium defluvii	Bacteria	Proteobacteria	Alphaproteobacteria	Rhizobiales
WP_006329477	62.14	74.76	206	72	1	1	200	1	206	2e-80	251	Mesorhizobium sp. STM 4661	Bacteria	Proteobacteria	Alphaproteobacteria	Rhizobiales
WP_023451416	54.97	72.77	191	86	0	7	197	6	196	5e-65	211	Asticcacaulis sp. AC460	Bacteria	Proteobacteria	Alphaproteobacteria	Caulobacterales
WP_029710318	71.00	83.00	100	29	0	9	108	9	108	1e-40	145	Rhizobium sp. OR191	Bacteria	Proteobacteria	Alphaproteobacteria	Rhizobiales
CDM60327	71.00	83.00	100	29	0	9	108	9	108	2e-40	147	Rhizobium sp. LPU83	Bacteria	Proteobacteria	Alphaproteobacteria	Rhizobiales
WP_032998562	73.33	80.00	90	24	0	121	210	1	90	1e-37	137	Rhizobium leguminosarum	Bacteria	Proteobacteria	Alphaproteobacteria	Rhizobiales
WP_003168227	37.10	55.20	221	123	3	1	207	2	220	9e-35	133	Brevundimonas diminuta	Bacteria	Proteobacteria	Alphaproteobacteria	Caulobacterales
WP_018516726	81.54	87.69	65	12	0	123	187	3	67	9e-29	113	Rhizobium leguminosarum	Bacteria	Proteobacteria	Alphaproteobacteria	Rhizobiales
WP_018482036	80.00	86.15	65	13	0	123	187	3	67	6e-28	111	Rhizobium leguminosarum	Bacteria	Proteobacteria	Alphaproteobacteria	Rhizobiales
WP_029003184	36.68	50.75	199	100	6	1	181	7	197	2e-17	87.4	Azorhizobium doebereinerae	Bacteria	Proteobacteria	Alphaproteobacteria	Rhizobiales
WP_020206684	39.18	58.76	97	59	0	88	184	108	204	1e-13	75.9	Cupriavidus sp. WS	Bacteria	Proteobacteria	Betaproteobacteria	Burkholderiales
AHG48797	30.34	53.93	178	110	4	8	179	6	175	2e-13	75.5	Rhizobium leguminosarum bv. trifolii CB782	Bacteria	Proteobacteria	Alphaproteobacteria	Rhizobiales
GAJ96059	30.77	46.63	208	110	5	12	198	12	206	2e-13	75.9	Rhizobium rhizogenes NBRC 13257	Bacteria	Proteobacteria	Alphaproteobacteria	Rhizobiales
WP_015209852	30.17	50.84	179	113	5	8	181	7	178	3e-13	74.7	Cylindrospermum stagnale	Bacteria	Cyanobacteria	Nostocales	Nostocaceae
EXL04969	31.25	48.86	176	119	2	5	179	6	180	3e-13	75.1	Aquamicrobium defluvii	Bacteria	Proteobacteria	Alphaproteobacteria	Rhizobiales
WP_023803713	33.15	48.31	178	115	3	4	179	5	180	3e-13	74.7	Mesorhizobium sp. L48C026A00	Bacteria	Proteobacteria	Alphaproteobacteria	Rhizobiales
WP_012112383	30.60	47.54	183	114	3	11	180	11	193	1e-12	73.2	Parvibaculum lavamentivorans	Bacteria	Proteobacteria	Alphaproteobacteria	Rhizobiales
KEQ52856	33.87	49.46	186	106	4	12	182	12	195	1e-12	73.2	Sphingobium chlorophenolicum	Bacteria	Proteobacteria	Alphaproteobacteria	Sphingomonadales
WP_006472561	29.65	45.23	199	123	3	1	184	1	197	2e-12	72.4	Ochrobactrum intermedium	Bacteria	Proteobacteria	Alphaproteobacteria	Rhizobiales
WP_024270693	30.15	45.23	199	122	3	1	184	1	197	2e-12	72.4	Shinella sp. DD12	Bacteria	Proteobacteria	Alphaproteobacteria	Rhizobiales
KFC62084	29.53	46.11	193	123	3	1	180	1	193	3e-12	72.0	Devosia sp. LC5	Bacteria	Proteobacteria	Alphaproteobacteria	Rhizobiales
WP_014990324	32.43	48.11	185	104	4	1	180	1	169	4e-12	71.6	Sinorhizobium meliloti	Bacteria	Proteobacteria	Alphaproteobacteria	Rhizobiales
GAJ96121	32.42	45.60	182	108	4	12	179	16	196	8e-12	70.9	Rhizobium rhizogenes NBRC 13257	Bacteria	Proteobacteria	Alphaproteobacteria	Rhizobiales
WP_026154031	31.84	52.51	179	112	5	5	179	4	176	3e-11	68.9	Rhizobium leguminosarum	Bacteria	Proteobacteria	Alphaproteobacteria	Rhizobiales
WP_027666714	34.08	53.07	179	108	6	5	179	4	176	4e-11	68.9	Rhizobium leguminosarum	Bacteria	Proteobacteria	Alphaproteobacteria	Rhizobiales
WP_028369386	39.00	55.00	100	61	0	99	198	119	218	4e-11	68.9	Burkholderia sp. UYPR1.413	Bacteria	Proteobacteria	Betaproteobacteria	Burkholderiales
CDN95783	30.00	46.00	200	121	4	1	184	1	197	4e-11	68.6	Agrobacterium tumefaciens	Bacteria	Proteobacteria	Alphaproteobacteria	Rhizobiales
WP_017990553	31.28	52.51	179	113	5	5	179	4	176	5e-11	68.2	Rhizobium leguminosarum	Bacteria	Proteobacteria	Alphaproteobacteria	Rhizobiales
WP_018325579	29.51	45.36	183	116	2	11	180	10	192	6e-11	68.2	Rhizobium giardinii	Bacteria	Proteobacteria	Alphaproteobacteria	Rhizobiales
WP_003546035	31.28	51.96	179	113	5	5	179	4	176	7e-11	67.8	Rhizobium leguminosarum	Bacteria	Proteobacteria	Alphaproteobacteria	Rhizobiales
WP_020572074	32.96	53.07	179	110	6	5	179	4	176	2e-10	67.0	Rhizobium leguminosarum	Bacteria	Proteobacteria	Alphaproteobacteria	Rhizobiales
EYD76325	32.39	49.43	176	111	4	12	181	5	178	5e-10	65.5	Rubellimicrobium mesophilum DSM 19309	Bacteria	Proteobacteria	Alphaproteobacteria	Rhodobacterales
WP_012286058	32.14	49.40	168	110	2	12	179	15	178	2e-09	64.3	Caulobacter sp. K31	Bacteria	Proteobacteria	Alphaproteobacteria	Caulobacterales
WP_003576939	30.90	54.49	178	109	4	8	179	10	179	2e-09	63.9	Rhizobium leguminosarum	Bacteria	Proteobacteria	Alphaproteobacteria	Rhizobiales
WP_018439247	33.63	53.10	113	75	0	86	198	106	218	2e-09	63.9	Burkholderia sp. JPY347	Bacteria	Proteobacteria	Betaproteobacteria	Burkholderiales
WP_016558703	37.50	53.41	88	55	0	97	184	83	170	5e-09	62.4	Rhizobium grahamii	Bacteria	Proteobacteria	Alphaproteobacteria	Rhizobiales
WP_033058471	38.78	54.08	98	59	1	83	180	36	132	7e-09	61.6	Sinorhizobium arboris	Bacteria	Proteobacteria	Alphaproteobacteria	Rhizobiales
WP_012567675	37.00	56.00	100	54	3	86	179	92	188	9e-09	61.6	Rhodospirillum centenum	Bacteria	Proteobacteria	Alphaproteobacteria	Rhodospirillales
KEC69660	32.26	53.23	124	73	3	59	179	5	120	2e-08	60.1	Rhizobium leguminosarum bv. phaseoli CCGM1	Bacteria	Proteobacteria	Alphaproteobacteria	Rhizobiales
WP_007539712	30.48	47.59	187	117	3	11	184	11	197	2e-08	60.8	Rhizobium mesoamericanum	Bacteria	Proteobacteria	Alphaproteobacteria	Rhizobiales
WP_012455119	32.07	45.65	184	112	2	10	180	9	192	5e-08	60.1	Methylobacterium populi	Bacteria	Proteobacteria	Alphaproteobacteria	Rhizobiales
WP_012490323	32.26	53.23	124	73	3	59	179	78	193	5e-08	59.7	Rhizobium etli	Bacteria	Proteobacteria	Alphaproteobacteria	Rhizobiales
WP_029531704	32.26	53.23	124	73	3	59	179	65	180	6e-08	59.7	Rhizobium phaseoli	Bacteria	Proteobacteria	Alphaproteobacteria	Rhizobiales
WP_032969312	31.67	47.78	180	114	5	5	179	2	177	2e-07	58.2	Stenotrophomonas maltophilia	Bacteria	Proteobacteria	Gammaproteobacteria	Xanthomonadales
WP_007566593	32.61	46.74	184	113	5	1	179	1	178	2e-07	57.8	Methylobacterium sp. GXF4	Bacteria	Proteobacteria	Alphaproteobacteria	Rhizobiales
KDP95748	35.24	54.29	105	63	2	75	179	77	176	4e-07	57.4	Brevundimonas sp. EAKA	Bacteria	Proteobacteria	Alphaproteobacteria	Caulobacterales
WP_015647675	41.67	59.72	72	41	1	108	179	107	177	4e-07	57.4	Sinorhizobium sp. M14	Bacteria	Proteobacteria	Alphaproteobacteria	Rhizobiales
WP_015865955	31.25	50.00	112	74	2	90	201	16	124	5e-07	55.8	Variovorax	Bacteria	Proteobacteria	Betaproteobacteria	Burkholderiales
GAJ30375	30.00	44.21	190	111	5	1	179	1	179	5e-07	57.0	Acidomonas methanolica NBRC 104435	Bacteria	Proteobacteria	Alphaproteobacteria	Rhodospirillales
EWY37754	32.71	51.40	107	69	1	76	179	83	189	6e-07	57.0	Skermanella stibiiresistens SB22	Bacteria	Proteobacteria	Alphaproteobacteria	Rhodospirillales
WP_010891617	40.28	59.72	72	42	1	108	179	94	164	1e-06	55.8	Agrobacterium tumefaciens	Bacteria	Proteobacteria	Alphaproteobacteria	Rhizobiales
WP_019495203	39.39	56.06	66	38	1	107	172	28	91	1e-06	54.3	Calothrix sp. PCC 7103	Bacteria	Cyanobacteria	Nostocales	Rivulariaceae
EZQ09399	44.26	55.74	61	34	0	121	181	17	77	4e-06	52.8	Azospirillum brasilense	Bacteria	Proteobacteria	Alphaproteobacteria	Rhodospirillales
EDN69098	38.18	65.45	55	34	0	110	164	55	109	5e-06	53.1	Beggiatoa sp. PS	Bacteria	Proteobacteria	Gammaproteobacteria	Thiotrichales
WP_008317731	33.33	50.62	81	45	1	93	173	20	91	9e-06	52.0	Leptolyngbya sp. PCC 6406	Bacteria	Cyanobacteria	Oscillatoriophycideae	Oscillatoriales
WP_030008201	38.71	58.06	62	38	0	112	173	30	91	2e-05	51.2	Synechococcus sp. NKBG042902	Bacteria	Cyanobacteria	Oscillatoriophycideae	Chroococcales
KEI68483	37.84	54.05	74	44	1	99	172	26	97	2e-05	51.2	Planktothrix agardhii NIVA-CYA 126/8	Bacteria	Cyanobacteria	Oscillatoriophycideae	Oscillatoriales
WP_026797979	37.84	54.05	74	44	1	99	172	20	91	2e-05	50.8	Planktothrix prolifica	Bacteria	Cyanobacteria	Oscillatoriophycideae	Oscillatoriales
WP_026786259	37.84	54.05	74	44	1	99	172	20	91	3e-05	50.8	Planktothrix	Bacteria	Cyanobacteria	Oscillatoriophycideae	Oscillatoriales.
WP_033415840	42.19	57.81	64	33	1	115	178	12	71	3e-05	50.1	Hahella ganghwensis	Bacteria	Proteobacteria	Gammaproteobacteria	Oceanospirillales
WP_011655390	38.98	55.93	59	36	0	121	179	62	120	3e-05	50.8	Roseobacter denitrificans	Bacteria	Proteobacteria	Alphaproteobacteria	Rhodobacterales
WP_020923504	34.72	59.72	72	46	1	108	179	106	176	3e-05	52.0	Rhizobium etli	Bacteria	Proteobacteria	Alphaproteobacteria	Rhizobiales
WP_015182733	36.51	52.38	63	40	0	115	177	33	95	4e-05	50.4	Microcoleus sp. PCC 7113	Bacteria	Cyanobacteria	Oscillatoriophycideae	Oscillatoriales
WP_006514026	37.93	63.79	58	34	1	115	172	36	91	4e-05	50.1	Leptolyngbya sp. PCC 7375	Bacteria	Cyanobacteria	Oscillatoriophycideae	Oscillatoriales
WP_009625338	33.33	51.72	87	55	1	90	173	5	91	5e-05	50.1	Pseudanabaena biceps	Bacteria	Cyanobacteria	Oscillatoriophycideae	Oscillatoriales
WP_023803872	38.24	50.00	68	42	0	112	179	116	183	9e-05	50.8	Mesorhizobium sp. L48C026A00	Bacteria	Proteobacteria	Alphaproteobacteria	Rhizobiales
WP_004118299	34.72	59.72	72	46	1	108	179	106	176	9e-05	50.8	Rhizobium	Bacteria	Proteobacteria	Alphaproteobacteria	Rhizobiales
WP_008315198	38.33	58.33	60	37	0	115	174	36	95	0.0002	48.5	Leptolyngbya sp. PCC 6406	Bacteria	Cyanobacteria	Oscillatoriophycideae	Oscillatoriales
WP_008870776	48.84	65.12	43	22	0	119	161	9	51	0.0002	48.1	Desulfonatronospira thiodismutans	Bacteria	Proteobacteria	Deltaproteobacteria	Desulfovibrionales
EDN68019	50.00	61.36	44	22	0	115	158	22	65	0.0002	48.1	Beggiatoa sp. PS	Bacteria	Proteobacteria	Gammaproteobacteria	Thiotrichales
WP_009633720	33.33	57.14	63	42	0	112	174	7	69	0.0002	47.8	Synechocystis sp. PCC 7509	Bacteria	Cyanobacteria	Oscillatoriophycideae	Chroococcales
WP_015158649	35.94	54.69	64	41	0	112	175	30	93	0.0002	48.1	Chamaesiphon minutus	Bacteria	Cyanobacteria	Oscillatoriophycideae	Chroococcales
WP_006527429	33.33	60.00	60	40	0	114	173	6	65	0.0003	47.4	Gloeocapsa sp. PCC 73106	Bacteria	Cyanobacteria	Oscillatoriophycideae	Chroococcales
WP_017308996	33.87	54.84	62	41	0	112	173	7	68	0.0004	47.0	Fischerella	Bacteria	Cyanobacteria	Stigonematales.
WP_012598752	30.11	52.69	93	64	1	83	175	97	188	0.0006	48.5	Cyanothece sp. PCC 7424	Bacteria	Cyanobacteria	Oscillatoriophycideae	Chroococcales
EYC52761	32.05	50.00	78	53	0	121	198	8	85	0.0008	46.6	Hylemonella gracilis str. Niagara R	Bacteria	Proteobacteria	Betaproteobacteria	Burkholderiales
WP_009149587	36.21	58.62	58	35	1	115	172	36	91	0.0009	46.6	Moorea producens	Bacteria	Cyanobacteria	Oscillatoriophycideae	Oscillatoriales
WP_031293239	41.30	58.70	46	27	0	113	158	31	76	0.001	46.6	Leptolyngbya sp. Heron Island J	Bacteria	Cyanobacteria	Oscillatoriophycideae	Oscillatoriales
WP_026102842	31.03	60.34	58	38	1	112	169	23	78	0.001	46.2	Pleurocapsa sp. PCC 7319	Bacteria	Cyanobacteria	Pleurocapsales	Pleurocapsa.
WP_009197080	42.86	60.71	56	28	1	121	172	14	69	0.001	45.8	Cesiribacter andamanensis	Bacteria	Bacteroidetes	Cytophagia	Cytophagales
ESA35224	41.30	58.70	46	27	0	113	158	49	94	0.001	46.6	Leptolyngbya sp. Heron Island J	Bacteria	Cyanobacteria	Oscillatoriophycideae	Oscillatoriales
WP_007179815	29.79	47.52	141	90	4	43	179	47	182	0.001	48.1	Burkholderia sp. Ch1-1	Bacteria	Proteobacteria	Betaproteobacteria	Burkholderiales
WP_017299535	33.33	61.67	60	40	0	115	174	36	95	0.001	46.2	Nodosilinea nodulosa	Bacteria	Cyanobacteria	Oscillatoriophycideae	Oscillatoriales
WP_007222016	39.29	58.93	56	29	1	121	176	13	63	0.002	45.4	planctomycete KSU-1	Bacteria	Planctomycetes	Planctomycetia	Planctomycetales
WP_015257495	35.71	46.94	98	59	2	86	181	100	195	0.002	47.4	Thioalkalivibrio nitratireducens	Bacteria	Proteobacteria	Gammaproteobacteria	Chromatiales
WP_031556185	38.98	52.54	59	36	0	121	179	32	90	0.002	45.4	Parvularcula oceani	Bacteria	Proteobacteria	Alphaproteobacteria	Parvularculales
WP_026098808	36.21	55.17	58	35	1	115	172	36	91	0.003	45.4	Oscillatoria sp. PCC 10802	Bacteria	Cyanobacteria	Oscillatoriophycideae	Oscillatoriales
WP_006518743	39.13	58.70	46	28	0	113	158	31	76	0.003	45.1	Leptolyngbya sp. PCC 7375	Bacteria	Cyanobacteria	Oscillatoriophycideae	Oscillatoriales
WP_023076063	35.06	53.25	77	44	3	100	174	23	95	0.003	45.1	Leptolyngbya sp. Heron Island J	Bacteria	Cyanobacteria	Oscillatoriophycideae	Oscillatoriales
WP_015179512	31.71	48.78	82	45	1	101	171	19	100	0.003	45.1	Oscillatoria nigro-viridis	Bacteria	Cyanobacteria	Oscillatoriophycideae	Oscillatoriales
EKD23006	42.55	61.70	47	27	0	115	161	5	51	0.003	44.7	uncultured bacterium	Bacteria	environmental samples.
WP_016866597	33.87	53.23	62	41	0	112	173	7	68	0.003	44.7	Fischerella muscicola	Bacteria	Cyanobacteria	Stigonematales	Fischerella.
WP_011153703	44.90	57.14	49	25	1	121	169	44	90	0.004	45.1	Synechocystis sp. PCC 6803	Bacteria	Cyanobacteria	Oscillatoriophycideae	Chroococcales
WP_011142158	36.67	56.67	60	38	0	115	174	36	95	0.004	44.7	Gloeobacter violaceus	Bacteria	Cyanobacteria	Gloeobacteria	Gloeobacterales
WP_007355055	40.00	66.67	45	27	0	115	159	36	80	0.004	44.7	Kamptonema	Bacteria	Cyanobacteria	Oscillatoriophycideae	Oscillatoriales.
WP_019492734	30.43	56.52	69	46	1	105	173	26	92	0.004	44.7	Calothrix sp. PCC 7103	Bacteria	Cyanobacteria	Nostocales	Rivulariaceae
WP_025551660	36.67	50.00	90	55	2	92	179	97	186	0.004	46.2	Sphingobium sp. KK22	Bacteria	Proteobacteria	Alphaproteobacteria	Sphingomonadales
WP_014264496	39.68	53.97	63	36	1	114	176	8	68	0.006	43.9	Granulicella mallensis	Bacteria	Acidobacteria	Acidobacteriales	Acidobacteriaceae
KFD41703	41.82	56.36	55	30	1	115	169	37	89	0.006	44.3	Peptococcaceae bacterium SCADC1_2_3	Bacteria	Firmicutes	Clostridia	Clostridiales
WP_029520709	37.25	58.82	51	32	0	113	163	4	54	0.007	43.5	Persephonella sp. IF05-L8	Bacteria	Aquificae	Aquificales	Hydrogenothermaceae
WP_027984548	37.93	58.62	58	36	0	115	172	8	65	0.008	43.5	delta proteobacterium PSCGC 5296	Bacteria	Proteobacteria	Deltaproteobacteria.
WP_007396184	34.67	56.00	75	45	2	108	179	32	105	0.008	44.3	Gluconacetobacter sp. SXCC-1	Bacteria	Proteobacteria	Alphaproteobacteria	Rhodospirillales
WP_017712420	29.51	57.38	61	43	0	114	174	1	61	0.009	43.5	Prochlorothrix hollandica	Bacteria	Cyanobacteria	Prochlorales	Prochlorotrichaceae
ADO19069	36.11	54.17	72	42	2	105	174	26	95	0.009	43.9	Nostoc flagelliforme str. Sunitezuoqi	Bacteria	Cyanobacteria	Nostocales	Nostocaceae
WP_022606814	38.60	64.91	57	32	2	121	174	30	86	0.009	43.5	Rubidibacter lacunae	Bacteria	Cyanobacteria	Oscillatoriophycideae	Chroococcales
ETX03741	34.38	54.69	64	42	0	110	173	7	70	0.011	43.1	Candidatus Entotheonella sp. TSY1	Bacteria	Proteobacteria	Deltaproteobacteria	Candidatus
WP_015223969	30.77	51.28	78	40	2	82	159	14	77	0.012	43.5	Cyanobacterium stanieri	Bacteria	Cyanobacteria	Oscillatoriophycideae	Chroococcales
WP_029523021	38.00	58.00	50	31	0	113	162	4	53	0.012	42.7	Persephonella sp. KM09-Lau-8	Bacteria	Aquificae	Aquificales	Hydrogenothermaceae
ETW97709	39.62	56.60	53	30	1	117	169	42	92	0.013	43.5	Candidatus Entotheonella sp. TSY1	Bacteria	Proteobacteria	Deltaproteobacteria	Candidatus
WP_010218018	41.30	60.87	46	27	0	115	160	7	52	0.013	42.7	Sphingomonas sp. PAMC 26621	Bacteria	Proteobacteria	Alphaproteobacteria	Sphingomonadales
WP_013322968	32.79	54.10	61	41	0	115	175	21	81	0.015	45.1	Cyanothece sp. PCC 7822	Bacteria	Cyanobacteria	Oscillatoriophycideae	Chroococcales
WP_022608791	35.09	59.65	57	34	1	121	174	30	86	0.016	42.7	Rubidibacter lacunae	Bacteria	Cyanobacteria	Oscillatoriophycideae	Chroococcales
WP_008626521	38.71	54.84	62	38	0	110	171	2	63	0.016	42.7	Mariniradius saccharolyticus	Bacteria	Bacteroidetes	Cytophagia	Cytophagales
KFB84834	40.00	57.78	45	27	0	115	159	33	77	0.016	43.1	Calothrix sp. 336/3	Bacteria	Cyanobacteria	Nostocales	Rivulariaceae
WP_015174222	40.00	64.44	45	27	0	115	159	43	87	0.017	43.1	Oscillatoria nigro-viridis	Bacteria	Cyanobacteria	Oscillatoriophycideae	Oscillatoriales
WP_010884502	43.48	65.22	46	26	0	115	160	4	49	0.017	42.4	Pyrococcus horikoshii	Archaea	Euryarchaeota	Thermococci	Thermococcales
WP_015198412	30.99	50.70	71	44	2	115	185	33	98	0.017	42.7	Calothrix parietina	Bacteria	Cyanobacteria	Nostocales	Rivulariaceae
WP_011317545	40.00	57.78	45	27	0	115	159	33	77	0.018	42.7	Anabaena variabilis	Bacteria	Cyanobacteria	Nostocales	Nostocaceae
WP_009632506	36.54	59.62	52	31	1	121	172	44	93	0.019	43.1	Synechocystis sp. PCC 7509	Bacteria	Cyanobacteria	Oscillatoriophycideae	Chroococcales
GI:93279944	40.00	57.78	45	27	0	115	159	34	78	0.021	42.7	Anabaena variabilis ATCC 29413	Bacteria	Cyanobacteria	Nostocales	Nostocaceae
WP_013322967	32.26	54.84	62	42	0	114	175	12	73	0.021	44.7	Cyanothece sp. PCC 7822	Bacteria	Cyanobacteria	Oscillatoriophycideae	Chroococcales
KFO68214	37.93	62.07	58	36	0	114	171	6	63	0.025	42.0	Smithella sp. SCADC	Bacteria	Proteobacteria	Deltaproteobacteria	Syntrophobacterales
WP_015174644	32.20	52.54	59	38	1	115	173	36	92	0.027	42.4	Oscillatoria nigro-viridis	Bacteria	Cyanobacteria	Oscillatoriophycideae	Oscillatoriales
BAL56315	37.50	53.41	88	51	3	121	208	19	102	0.027	42.7	uncultured Acetothermia bacterium	Bacteria	Acetothermia	environmental samples	Shimamura,S., Suzuki,Y., Inagaki,F., Takai,K., Nealson,K.H. and
WP_029633295	34.72	52.78	72	43	2	105	174	26	95	0.028	42.4	[Scytonema hofmanni] UTEX 2349	Bacteria	Cyanobacteria	Nostocales	Microchaetaceae
WP_026775828	31.48	61.11	54	33	1	121	170	17	70	0.034	41.6	Polaribacter sp. Hel_I_88	Bacteria	Bacteroidetes	Flavobacteriia	Flavobacteriales
WP_004067313	44.44	64.44	45	25	0	115	159	4	48	0.035	41.6	Thermococcus litoralis	Archaea	Euryarchaeota	Thermococci	Thermococcales
WP_006634521	37.78	64.44	45	28	0	115	159	36	80	0.036	42.0	Microcoleus vaginatus	Bacteria	Cyanobacteria	Oscillatoriophycideae	Oscillatoriales
AIE85098	32.79	45.90	61	41	0	109	169	5	65	0.039	41.6	Fimbriimonas ginsengisoli Gsoil 348	Bacteria	Armatimonadetes	Fimbriimonas	Quan,Z.X. TITLE The first complete genome sequence of the class fimbriimonadia in
KGE86636	37.29	52.54	59	37	0	101	159	23	81	0.049	41.6	Phaeodactylibacter xiamenensis	Bacteria	Bacteroidetes	Sphingobacteriia	Sphingobacteriales
WP_013683266	46.51	58.14	43	23	0	121	163	10	52	0.050	41.2	Archaeoglobus veneficus	Archaea	Euryarchaeota	Archaeoglobi	Archaeoglobales
WP_026135296	37.78	57.78	45	28	0	115	159	33	77	0.054	41.6	Scytonema hofmanni	Bacteria	Cyanobacteria	Nostocales	Scytonemataceae
BAL59254	39.66	56.90	58	35	0	114	171	5	62	0.065	40.8	Candidatus Acetothermus autotrophicum	Bacteria	Acetothermia	Candidatus Acetothermum	Shimamura,S., Suzuki,Y., Inagaki,F., Takai,K., Nealson,K.H. and
WP_002794825	36.07	55.74	61	35	2	115	173	36	94	0.071	41.2	Microcystis aeruginosa	Bacteria	Cyanobacteria	Oscillatoriophycideae	Chroococcales
WP_006617489	31.43	51.43	70	48	0	105	174	26	95	0.073	41.2	Arthrospira platensis	Bacteria	Cyanobacteria	Oscillatoriophycideae	Oscillatoriales
WP_013766286	38.18	52.73	55	32	1	115	169	38	90	0.079	41.2	Haliscomenobacter hydrossis	Bacteria	Bacteroidetes	Sphingobacteriia	Sphingobacteriales
AHL23373	47.37	63.16	38	20	0	123	160	15	52	0.083	40.4	Thermococcus nautili	Archaea	Euryarchaeota	Thermococci	Thermococcales
WP_026092898	37.78	57.78	45	28	0	115	159	33	77	0.084	41.2	Calothrix sp. PCC 7103	Bacteria	Cyanobacteria	Nostocales	Rivulariaceae
WP_008187462	33.33	52.78	72	44	2	105	174	26	95	0.093	40.8	Moorea producens	Bacteria	Cyanobacteria	Oscillatoriophycideae	Oscillatoriales
WP_013683268	44.74	63.16	38	21	0	123	160	13	50	0.097	40.4	Archaeoglobus veneficus	Archaea	Euryarchaeota	Archaeoglobi	Archaeoglobales
WP_015187163	31.58	50.00	76	52	0	99	174	20	95	0.098	40.8	Gloeocapsa sp. PCC 7428	Bacteria	Cyanobacteria	Oscillatoriophycideae	Chroococcales
WP_022816238	37.70	57.38	61	37	1	112	171	4	64	0.098	40.4	Poribacteria bacterium WGA-3G	Bacteria	Poribacteria.
WP_007356463	33.33	51.67	60	40	0	115	174	36	95	0.099	40.8	Kamptonema	Bacteria	Cyanobacteria	Oscillatoriophycideae	Oscillatoriales.
WP_010687707	44.00	60.00	50	28	0	115	164	160	209	0.10	42.4	Methylobacterium mesophilicum	Bacteria	Proteobacteria	Alphaproteobacteria	Rhizobiales
WP_015174756	30.99	52.11	71	45	2	106	174	27	95	0.10	40.8	Oscillatoria nigro-viridis	Bacteria	Cyanobacteria	Oscillatoriophycideae	Oscillatoriales
WP_013301525	36.07	49.18	61	39	0	121	181	129	189	0.10	42.4	Parvularcula bermudensis	Bacteria	Proteobacteria	Alphaproteobacteria	Parvularculales
WP_015167819	35.85	58.49	53	29	1	119	171	12	59	0.11	40.4	Synechococcus sp. PCC 7502	Bacteria	Cyanobacteria	Oscillatoriophycideae	Chroococcales
WP_015079007	35.56	57.78	45	29	0	115	159	33	77	0.11	40.8	Anabaena sp. 90	Bacteria	Cyanobacteria	Nostocales	Nostocaceae
WP_009626329	33.96	62.26	53	30	1	119	171	16	63	0.11	40.4	Pseudanabaena biceps	Bacteria	Cyanobacteria	Oscillatoriophycideae	Oscillatoriales
WP_015147535	30.99	49.30	71	49	0	105	175	26	96	0.11	40.8	Oscillatoria acuminata	Bacteria	Cyanobacteria	Oscillatoriophycideae	Oscillatoriales
WP_028895615	44.74	55.26	38	21	0	123	160	14	51	0.11	40.0	Syntrophorhabdus aromaticivorans	Bacteria	Proteobacteria	Deltaproteobacteria	Syntrophobacterales
WP_019490199	33.33	55.56	54	36	0	106	159	27	80	0.12	40.8	Calothrix sp. PCC 7103	Bacteria	Cyanobacteria	Nostocales	Rivulariaceae
ETX13626	32.94	49.41	85	54	1	91	175	139	220	0.12	42.4	Roseivivax halodurans JCM 10272	Bacteria	Proteobacteria	Alphaproteobacteria	Rhodobacterales
WP_012930362	40.00	56.00	50	30	0	115	164	6	55	0.12	40.0	Spirosoma linguale	Bacteria	Bacteroidetes	Cytophagia	Cytophagales
WP_010996056	33.82	52.94	68	43	1	105	172	26	91	0.13	40.4	Nostoc sp. PCC 7120	Bacteria	Cyanobacteria	Nostocales	Nostocaceae
WP_013466732	41.86	60.47	43	25	0	121	163	9	51	0.13	40.8	Thermococcus barophilus	Archaea	Euryarchaeota	Thermococci	Thermococcales
KGM42868	34.55	56.36	55	36	0	115	169	6	60	0.13	40.0	Spirochaeta sp. JC202	Bacteria	Spirochaetes	Spirochaetales	Spirochaetaceae
WP_002754648	36.07	54.10	61	35	2	115	173	36	94	0.13	40.4	Microcystis aeruginosa	Bacteria	Cyanobacteria	Oscillatoriophycideae	Chroococcales
WP_006619055	41.67	56.25	48	28	0	112	159	5	52	0.13	40.0	Arthrospira platensis	Bacteria	Cyanobacteria	Oscillatoriophycideae	Oscillatoriales
WP_010995663	29.58	49.30	71	45	2	115	185	33	98	0.14	40.4	Nostoc sp. PCC 7120	Bacteria	Cyanobacteria	Nostocales	Nostocaceae
WP_004268636	36.07	54.10	61	35	2	115	173	36	94	0.14	40.4	Microcystis aeruginosa	Bacteria	Cyanobacteria	Oscillatoriophycideae	Chroococcales
WP_002757206	36.07	54.10	61	35	2	115	173	36	94	0.14	40.4	Microcystis aeruginosa	Bacteria	Cyanobacteria	Oscillatoriophycideae	Chroococcales
WP_029277889	34.48	58.62	58	35	1	106	163	2	56	0.14	40.0	Pedobacter borealis	Bacteria	Bacteroidetes	Sphingobacteriia	Sphingobacteriales
WP_002774079	36.07	54.10	61	35	2	115	173	36	94	0.14	40.4	Microcystis aeruginosa	Bacteria	Cyanobacteria	Oscillatoriophycideae	Chroococcales
WP_002772039	36.07	54.10	61	35	2	115	173	36	94	0.15	40.4	Microcystis aeruginosa	Bacteria	Cyanobacteria	Oscillatoriophycideae	Chroococcales
KFD41377	42.50	55.00	40	23	0	120	159	10	49	0.15	39.7	Peptococcaceae bacterium SCADC1_2_3	Bacteria	Firmicutes	Clostridia	Clostridiales
WP_020604839	36.00	56.00	50	32	0	115	164	6	55	0.16	39.7	Spirosoma spitsbergense	Bacteria	Bacteroidetes	Cytophagia	Cytophagales
WP_012796671	39.53	58.14	43	26	0	121	163	37	79	0.16	40.0	Cyanothece sp. PCC 8802	Bacteria	Cyanobacteria	Oscillatoriophycideae	Chroococcales
WP_005000508	37.21	62.79	43	27	0	121	163	12	54	0.17	39.7	Nitrococcus mobilis	Bacteria	Proteobacteria	Gammaproteobacteria	Chromatiales
WP_015140839	36.73	59.18	49	31	0	111	159	4	52	0.19	39.7	Nostoc sp. PCC 7524	Bacteria	Cyanobacteria	Nostocales	Nostocaceae
WP_017740556	37.78	55.56	45	28	0	115	159	33	77	0.19	40.0	Scytonema hofmanni	Bacteria	Cyanobacteria	Nostocales	Scytonemataceae
WP_006622759	44.44	55.56	45	25	0	115	159	8	52	0.20	39.7	Arthrospira	Bacteria	Cyanobacteria	Oscillatoriophycideae	Oscillatoriales.
WP_015081315	37.10	50.00	62	38	1	121	182	11	71	0.20	39.3	Anabaena sp. 90	Bacteria	Cyanobacteria	Nostocales	Nostocaceae
KFZ45170	38.64	59.09	44	27	0	121	164	11	54	0.21	39.3	Smithella sp. D17	Bacteria	Proteobacteria	Deltaproteobacteria	Syntrophobacterales
WP_012123209	38.46	55.77	52	32	0	108	159	1	52	0.21	39.3	Ignicoccus hospitalis	Archaea	Crenarchaeota	Thermoprotei	Desulfurococcales
WP_032985426	41.30	56.52	46	27	0	115	160	1	46	0.21	39.3	Rhizobium leguminosarum	Bacteria	Proteobacteria	Alphaproteobacteria	Rhizobiales
WP_020508370	46.34	60.98	41	22	0	120	160	14	54	0.22	39.3	Lamprocystis purpurea	Bacteria	Proteobacteria	Gammaproteobacteria	Chromatiales
WP_007354538	39.58	60.42	48	28	1	121	167	14	61	0.22	39.3	Kamptonema	Bacteria	Cyanobacteria	Oscillatoriophycideae	Oscillatoriales.
EKD33264	42.11	63.16	38	22	0	121	158	13	50	0.23	39.3	uncultured bacterium	Bacteria	environmental samples.
WP_012593551	37.50	60.42	48	29	1	121	167	36	83	0.23	39.7	Cyanothece sp. PCC 8801	Bacteria	Cyanobacteria	Oscillatoriophycideae	Chroococcales
WP_026199766	36.96	60.87	46	29	0	115	160	10	55	0.24	39.3	Lamprocystis purpurea	Bacteria	Proteobacteria	Gammaproteobacteria	Chromatiales
WP_015227194	47.22	55.56	36	19	0	123	158	14	49	0.25	39.3	Halothece sp. PCC 7418	Bacteria	Cyanobacteria	Oscillatoriophycideae	Chroococcales
WP_011320460	30.00	51.43	70	49	0	105	174	26	95	0.26	39.7	Anabaena variabilis	Bacteria	Cyanobacteria	Nostocales	Nostocaceae
WP_024545346	37.50	54.17	48	30	0	112	159	4	51	0.27	39.3	Synechococcus sp. NKBG15041c	Bacteria	Cyanobacteria	Oscillatoriophycideae	Chroococcales
WP_026785360	31.34	49.25	67	44	1	106	172	27	91	0.27	39.7	Planktothrix rubescens	Bacteria	Cyanobacteria	Oscillatoriophycideae	Oscillatoriales
WP_015591189	44.74	60.53	38	21	0	121	158	9	46	0.28	39.3	Archaeoglobus sulfaticallidus	Archaea	Euryarchaeota	Archaeoglobi	Archaeoglobales
WP_017747867	37.50	62.50	48	29	1	121	167	14	61	0.28	38.9	Scytonema hofmanni	Bacteria	Cyanobacteria	Nostocales	Scytonemataceae
WP_020606860	34.92	53.97	63	37	2	115	175	38	98	0.28	39.7	Spirosoma spitsbergense	Bacteria	Bacteroidetes	Cytophagia	Cytophagales
WP_027401122	32.35	51.47	68	44	1	105	172	26	91	0.29	39.7	Aphanizomenon flos-aquae	Bacteria	Cyanobacteria	Nostocales	Nostocaceae
WP_026796386	31.34	49.25	67	44	1	106	172	27	91	0.29	39.7	Planktothrix prolifica	Bacteria	Cyanobacteria	Oscillatoriophycideae	Oscillatoriales
EKD32693	33.33	57.78	45	30	0	119	163	10	54	0.29	38.9	uncultured bacterium	Bacteria	environmental samples.
WP_006419898	30.19	64.15	53	37	0	124	176	17	69	0.30	38.9	delta proteobacterium NaphS2	Bacteria	Proteobacteria	Deltaproteobacteria.
WP_012302763	36.54	53.85	52	33	0	121	172	13	64	0.31	38.9	Candidatus Desulforudis audaxviator	Bacteria	Firmicutes	Clostridia	Clostridiales
WP_028985115	35.56	55.56	45	29	0	115	159	6	50	0.32	38.9	Sporichthya polymorpha	Bacteria	Actinobacteria	Actinobacteridae	Actinomycetales
WP_020250079	40.74	53.70	54	30	1	115	166	30	83	0.33	39.3	Fervidibacteria bacterium JGI 0000001-G10	Bacteria	Fervidibacteria.
CDI03368	37.21	58.14	43	27	0	121	163	16	58	0.34	38.9	Candidatus Competibacter denitrificans Run_A_D11	Bacteria	Proteobacteria	Gammaproteobacteria	Competibacteraceae
KEI66988	29.85	49.25	67	45	1	106	172	27	91	0.35	39.3	Planktothrix agardhii NIVA-CYA 126/8	Bacteria	Cyanobacteria	Oscillatoriophycideae	Oscillatoriales
WP_027369810	38.64	56.82	44	27	0	115	158	8	51	0.35	38.9	Desulfovermiculus halophilus	Bacteria	Proteobacteria	Deltaproteobacteria	Desulfovibrionales
WP_026098257	34.48	51.72	58	36	1	115	172	36	91	0.36	39.3	Oscillatoria sp. PCC 10802	Bacteria	Cyanobacteria	Oscillatoriophycideae	Oscillatoriales
WP_018196289	40.74	53.70	54	30	1	115	166	30	83	0.36	38.9	Fervidibacteria	Bacteria
WP_025144700	32.76	58.62	58	36	1	106	163	2	56	0.36	38.9	Sphingobacterium sp. H1ai	Bacteria	Bacteroidetes	Sphingobacteriia	Sphingobacteriales
WP_019490641	32.31	53.85	65	40	1	113	173	6	70	0.36	38.9	Calothrix sp. PCC 7103	Bacteria	Cyanobacteria	Nostocales	Rivulariaceae
AHF92060	39.13	58.70	46	28	0	115	160	7	52	0.38	38.9	Opitutaceae bacterium TAV5	Bacteria	Verrucomicrobia	Opitutae	Opitutales
AAU84170	44.74	57.89	38	21	0	121	158	11	48	0.38	38.9	uncultured archaeon GZfos37D1	Archaea	environmental samples		genomics JOURNAL Science 305 (5689), 1457-1462 (2004) PUBMED 15353801REFERENCE 2 (residues 1 to 80) AUTHORS Hallam,S.J., Preston,C.M. and DeLong,E.F. TITLE Direct Submission JOURNAL Submitted (11-AUG-2004) Monterey Bay Aquarium Research, 7700
CAJ73492	42.55	53.19	47	27	0	113	159	8	54	0.38	38.9	Candidatus Kuenenia stuttgartiensis	Bacteria	Planctomycetes	Planctomycetia	Candidatus Brocadiales
WP_027451869	35.42	52.08	48	31	0	112	159	2	49	0.40	38.5	Poribacteria bacterium WGA-3G	Bacteria	Poribacteria.
WP_015177882	42.22	53.33	45	26	0	115	159	1018	1062	0.40	41.2	Oscillatoria nigro-viridis	Bacteria	Cyanobacteria	Oscillatoriophycideae	Oscillatoriales
CBX31443	38.78	55.10	49	30	0	115	163	5	53	0.41	38.5	uncultured Desulfobacterium sp.	Bacteria	Proteobacteria	Deltaproteobacteria	Desulfobacterales
WP_015195143	34.43	59.02	61	34	2	121	175	14	74	0.41	38.5	Stanieria cyanosphaera	Bacteria	Cyanobacteria	Pleurocapsales	Stanieria.
WP_031266622	31.34	53.73	67	45	1	103	168	2	68	0.43	38.5	Cytophagales bacterium B6	Bacteria	Bacteroidetes.
WP_010872021	31.91	55.32	47	32	0	113	159	31	77	0.46	38.9	Synechocystis sp. PCC 6803	Bacteria	Cyanobacteria	Oscillatoriophycideae	Chroococcales
WP_009555820	42.11	60.53	38	22	0	123	160	15	52	0.49	38.5	Oscillatoriales cyanobacterium JSC-12	Bacteria	Cyanobacteria	Oscillatoriophycideae	Oscillatoriales.
KCZ72784	39.62	58.49	53	29	1	110	159	2	54	0.49	38.5	Candidatus Methanoperedens nitroreducens	Archaea	Euryarchaeota	Methanomicrobia	Methanosarcinales
WP_029250785	38.00	54.00	50	29	1	124	173	18	65	0.50	38.5	Microgenomates bacterium SCGC AAA011-L6	Bacteria	Microgenomates.
WP_015195492	38.18	56.36	55	29	1	121	175	16	65	0.50	38.5	Stanieria cyanosphaera	Bacteria	Cyanobacteria	Pleurocapsales	Stanieria.
WP_016875788	42.11	57.89	38	22	0	123	160	15	52	0.51	38.5	Chlorogloeopsis fritschii	Bacteria	Cyanobacteria	Stigonematales	Chlorogloeopsis.
WP_028082764	33.33	60.42	48	31	1	121	167	14	61	0.52	38.1	Dolichospermum circinale	Bacteria	Cyanobacteria	Nostocales	Nostocaceae
WP_007303729	46.15	56.41	39	21	0	121	159	16	54	0.52	38.5	Crocosphaera watsonii	Bacteria	Cyanobacteria	Oscillatoriophycideae	Chroococcales
WP_026199595	35.29	52.94	51	33	0	121	171	13	63	0.55	38.1	Lamprocystis purpurea	Bacteria	Proteobacteria	Gammaproteobacteria	Chromatiales
WP_015957232	34.48	50.00	58	36	1	115	172	36	91	0.56	38.5	Cyanothece sp. PCC 7424	Bacteria	Cyanobacteria	Oscillatoriophycideae	Chroococcales
WP_015814529	43.59	56.41	39	22	0	120	158	12	50	0.59	38.1	Dyadobacter fermentans	Bacteria	Bacteroidetes	Cytophagia	Cytophagales
WP_011433325	35.42	58.33	48	31	0	112	159	4	51	0.60	38.1	Synechococcus sp. JA-2-3B'a(2-13)	Bacteria	Cyanobacteria	Oscillatoriophycideae	Chroococcales
WP_016858881	35.42	58.33	48	30	1	121	167	14	61	0.67	38.1	Fischerella muscicola	Bacteria	Cyanobacteria	Stigonematales	Fischerella.
WP_031289288	31.82	52.27	88	53	3	92	175	191	275	0.68	40.0	Sphingobacterium sp. IITKGP-BTPF85	Bacteria	Bacteroidetes	Sphingobacteriia	Sphingobacteriales
WP_011441606	48.72	64.10	39	20	0	121	159	24	62	0.69	37.7	Rhodopseudomonas palustris	Bacteria	Proteobacteria	Alphaproteobacteria	Rhizobiales
WP_015080598	33.33	60.42	48	31	1	121	167	14	61	0.69	37.7	Anabaena sp. 90	Bacteria	Cyanobacteria	Nostocales	Nostocaceae
WP_011687165	41.03	61.54	39	23	0	124	162	20	58	0.70	37.7	Candidatus Solibacter usitatus	Bacteria	Acidobacteria	Solibacteres	Solibacterales
WP_029660452	38.78	48.98	49	30	0	121	169	21	69	0.70	37.7	Aliihoeflea sp. 2WW	Bacteria	Proteobacteria	Alphaproteobacteria	Rhizobiales
ETW94001	43.59	56.41	39	22	0	121	159	10	48	0.70	38.1	Candidatus Entotheonella sp. TSY1	Bacteria	Proteobacteria	Deltaproteobacteria	Candidatus
WP_026786262	33.33	62.50	48	31	1	121	167	14	61	0.70	37.7	Planktothrix	Bacteria	Cyanobacteria	Oscillatoriophycideae	Oscillatoriales.
WP_025775165	29.63	46.91	81	35	2	121	179	16	96	0.71	38.5	Moorella thermoacetica	Bacteria	Firmicutes	Clostridia	Thermoanaerobacterales
CAJ75390	39.13	58.70	46	28	0	121	166	15	60	0.72	37.7	Candidatus Kuenenia stuttgartiensis	Bacteria	Planctomycetes	Planctomycetia	Candidatus Brocadiales
WP_022816300	33.90	52.54	59	35	1	113	167	13	71	0.72	38.1	Poribacteria bacterium WGA-3G	Bacteria	Poribacteria.
WP_022833905	34.33	55.22	67	43	1	110	176	5	70	0.73	37.7	Cytophagales bacterium B6	Bacteria	Bacteroidetes.
BAP55910	47.50	57.50	40	21	0	121	160	15	54	0.73	37.7	Thioploca ingrica	Bacteria	Proteobacteria	Gammaproteobacteria	Thiotrichales
WP_030008073	31.37	56.86	51	35	0	121	171	14	64	0.74	37.7	Synechococcus sp. NKBG042902	Bacteria	Cyanobacteria	Oscillatoriophycideae	Chroococcales
WP_011319271	32.73	56.36	55	36	1	114	167	7	61	0.74	37.7	Anabaena variabilis	Bacteria	Cyanobacteria	Nostocales	Nostocaceae
KDA53399	44.44	58.33	36	20	0	123	158	14	49	0.77	37.7	Thermoanaerobaculum aquaticum	Bacteria	Acidobacteria	Acidobacteria subdivision 23
WP_011158371	48.72	64.10	39	20	0	121	159	51	89	0.78	38.5	Rhodopseudomonas palustris	Bacteria	Proteobacteria	Alphaproteobacteria	Rhizobiales
WP_011153541	31.88	55.07	69	46	1	105	173	27	94	0.78	38.1	Synechocystis sp. PCC 6803	Bacteria	Cyanobacteria	Oscillatoriophycideae	Chroococcales
EQB79981	31.82	52.27	88	53	3	92	175	161	245	0.83	39.7	Sphingobacterium sp. IITKGP-BTPF85	Bacteria	Bacteroidetes	Sphingobacteriia	Sphingobacteriales
WP_019507342	39.62	50.94	53	27	1	119	171	14	61	0.84	37.7	Pleurocapsa sp. PCC 7319	Bacteria	Cyanobacteria	Pleurocapsales	Pleurocapsa.
WP_013502388	48.72	64.10	39	20	0	121	159	51	89	0.85	38.1	Rhodopseudomonas palustris	Bacteria	Proteobacteria	Alphaproteobacteria	Rhizobiales
WP_013286269	35.59	54.24	59	35	2	121	178	12	68	0.86	37.7	Micromonospora	Bacteria	Actinobacteria	Actinobacteridae	Actinomycetales
WP_030502405	35.59	54.24	59	35	2	121	178	12	68	0.86	37.7	Micromonospora purpureochromogenes	Bacteria	Actinobacteria	Actinobacteridae	Actinomycetales
WP_006633288	33.33	50.00	60	40	0	115	174	36	95	0.87	38.1	Microcoleus vaginatus	Bacteria	Cyanobacteria	Oscillatoriophycideae	Oscillatoriales
WP_026989317	32.38	40.95	105	61	2	63	160	100	201	0.91	39.7	Fodinicurvata sediminis	Bacteria	Proteobacteria	Alphaproteobacteria	Rhodospirillales
WP_017741458	34.04	57.45	47	31	0	113	159	6	52	0.93	37.7	Scytonema hofmanni	Bacteria	Cyanobacteria	Nostocales	Scytonemataceae
WP_015011901	37.74	58.49	53	32	1	120	172	9	60	0.93	37.4	Acidovorax sp. KKS102	Bacteria	Proteobacteria	Betaproteobacteria	Burkholderiales
WP_016868322	31.34	49.25	67	46	0	108	174	29	95	0.93	38.1	Fischerella muscicola	Bacteria	Cyanobacteria	Stigonematales	Fischerella.
WP_012456639	47.37	63.16	38	20	0	121	158	15	52	0.94	37.7	Methylobacterium populi	Bacteria	Proteobacteria	Alphaproteobacteria	Rhizobiales
WP_015125472	34.04	55.32	47	31	0	113	159	31	77	0.94	38.1	Synechococcus sp. PCC 6312	Bacteria	Cyanobacteria	Oscillatoriophycideae	Chroococcales
WP_011404666	34.55	54.55	55	36	0	115	169	32	86	0.97	37.7	Salinibacter ruber	Bacteria	Bacteroidetes	Bacteroidetes Order II. Incertae sedis
WP_015216316	33.33	58.33	48	31	1	121	167	14	61	0.98	37.4	Anabaena cylindrica	Bacteria	Cyanobacteria	Nostocales	Nostocaceae
EKD79340	36.54	59.62	52	32	1	108	159	1	51	1.0	37.4	uncultured bacterium	Bacteria	environmental samples.
WP_015127489	34.48	50.00	58	36	1	115	172	36	91	1.0	38.1	Calothrix sp. PCC 7507	Bacteria	Cyanobacteria	Nostocales	Rivulariaceae
WP_020384048	42.11	55.26	38	22	0	121	158	11	48	1.0	37.4	Candidatus Poribacteria sp. WGA-4E	Bacteria	Poribacteria.
WP_015159705	34.15	63.41	41	27	0	124	164	16	56	1.1	37.4	Chamaesiphon minutus	Bacteria	Cyanobacteria	Oscillatoriophycideae	Chroococcales
WP_022815851	41.46	58.54	41	24	0	120	160	9	49	1.1	37.4	Poribacteria	Bacteria
WP_006927167	35.09	50.88	57	37	0	115	171	10	66	1.1	37.4	Caldithrix abyssi	Bacteria	Caldithrix.
WP_018396321	35.00	50.00	60	34	1	123	182	15	69	1.2	37.4	filamentous cyanobacterium ESFC-1	Bacteria	Cyanobacteria	Oscillatoriophycideae	Oscillatoriales.
WP_028954373	39.29	58.93	56	32	2	114	167	6	61	1.2	37.4	Synechocystis sp. PCC 7509	Bacteria	Cyanobacteria	Oscillatoriophycideae	Chroococcales
WP_006632693	33.33	50.00	66	42	1	94	159	22	85	1.2	37.7	Microcoleus vaginatus	Bacteria	Cyanobacteria	Oscillatoriophycideae	Oscillatoriales
WP_015081338	42.11	57.89	38	22	0	123	160	15	52	1.3	37.0	Anabaena sp. 90	Bacteria	Cyanobacteria	Nostocales	Nostocaceae
WP_010474603	39.47	57.89	38	23	0	123	160	15	52	1.3	37.0	Acaryochloris sp. CCMEE 5410	Bacteria	Cyanobacteria	Oscillatoriophycideae	Chroococcales
WP_017310031	30.51	54.24	59	41	0	113	171	5	63	1.3	37.4	Fischerella sp. PCC 9339	Bacteria	Cyanobacteria	Stigonematales	Fischerella.
WP_018876555	43.59	58.97	39	22	0	121	159	13	51	1.4	37.0	Thioalkalivibrio	Bacteria	Proteobacteria	Gammaproteobacteria	Chromatiales
WP_007354628	33.33	50.00	60	40	0	115	174	36	95	1.4	37.7	Kamptonema	Bacteria	Cyanobacteria	Oscillatoriophycideae	Oscillatoriales.
WP_013061198	41.18	50.98	51	25	1	121	171	16	61	1.4	37.4	Salinibacter ruber	Bacteria	Bacteroidetes	Bacteroidetes Order II. Incertae sedis
WP_022812966	36.00	58.00	50	31	1	111	160	10	58	1.4	37.4	Poribacteria bacterium WGA-3G	Bacteria	Poribacteria.
WP_008311201	38.46	56.41	39	24	0	122	160	14	52	1.5	37.0	Leptolyngbya sp. PCC 6406	Bacteria	Cyanobacteria	Oscillatoriophycideae	Oscillatoriales
WP_006980625	37.50	52.08	48	30	0	111	158	3	50	1.5	37.0	Chthoniobacter flavus	Bacteria	Verrucomicrobia	Spartobacteria	Chthoniobacter.
WP_013765474	42.11	63.16	38	22	0	121	158	12	49	1.5	37.0	Haliscomenobacter hydrossis	Bacteria	Bacteroidetes	Sphingobacteriia	Sphingobacteriales
WP_002804183	39.53	62.79	43	25	1	124	165	17	59	1.5	37.0	Microcystis aeruginosa	Bacteria	Cyanobacteria	Oscillatoriophycideae	Chroococcales
WP_018865525	43.59	58.97	39	22	0	121	159	13	51	1.6	37.0	Thioalkalivibrio	Bacteria	Proteobacteria	Gammaproteobacteria	Chromatiales
CBH39947	42.11	57.89	38	22	0	121	158	11	48	1.6	37.0	uncultured archaeon	Archaea	environmental samples		archaea of the ANME-1 group JOURNAL Environ. Microbiol. 12 (2), 422-439 (2010) PUBMED 19878267REFERENCE 2 (residues 1 to 82) AUTHORS Kube,M., Mueller,I., Meyerdierks,A. and Reinhardt,R. TITLE Direct Submission JOURNAL Submitted (30-JUL-2009) Max Planck Institute for Molecular
WP_010998692	30.91	56.36	55	37	1	114	167	7	61	1.6	37.0	Nostoc sp. PCC 7120	Bacteria	Cyanobacteria	Nostocales	Nostocaceae
WP_017942652	43.59	58.97	39	22	0	121	159	13	51	1.6	37.0	Thioalkalivibrio	Bacteria	Proteobacteria	Gammaproteobacteria	Chromatiales
WP_002794870	39.53	62.79	43	25	1	124	165	17	59	1.6	37.0	Microcystis aeruginosa	Bacteria	Cyanobacteria	Oscillatoriophycideae	Chroococcales
WP_019499305	44.44	61.11	36	20	0	124	159	16	51	1.7	37.0	Pseudanabaena sp. PCC 6802	Bacteria	Cyanobacteria	Oscillatoriophycideae	Oscillatoriales
WP_015140838	39.47	57.89	38	23	0	123	160	15	52	1.7	37.0	Nostoc sp. PCC 7524	Bacteria	Cyanobacteria	Nostocales	Nostocaceae
WP_002746174	39.53	62.79	43	25	1	124	165	17	59	1.7	37.0	Microcystis	Bacteria	Cyanobacteria	Oscillatoriophycideae	Chroococcales.
WP_013321207	35.42	60.42	48	30	1	121	167	14	61	1.7	37.0	Cyanothece sp. PCC 7822	Bacteria	Cyanobacteria	Oscillatoriophycideae	Chroococcales
WP_026148973	35.42	62.50	48	30	1	121	167	14	61	1.7	36.6	Leptolyngbya boryana	Bacteria	Cyanobacteria	Oscillatoriophycideae	Oscillatoriales
WP_020962184	43.40	54.72	53	29	1	121	172	15	67	1.8	36.6	Thermofilum sp. 1910b	Archaea	Crenarchaeota	Thermoprotei	Thermoproteales
WP_009148110	32.73	56.36	55	36	1	114	167	4	58	1.8	36.6	Thiorhodovibrio sp. 970	Bacteria	Proteobacteria	Gammaproteobacteria	Chromatiales
WP_026362749	35.06	54.55	77	47	2	105	179	2	77	1.9	36.6	Methylopila sp. M107	Bacteria	Proteobacteria	Alphaproteobacteria	Rhizobiales
WP_018196291	39.66	51.72	58	34	1	115	171	30	87	1.9	37.0	Fervidibacteria	Bacteria
WP_017299156	39.47	57.89	38	23	0	123	160	15	52	1.9	36.6	Nodosilinea nodulosa	Bacteria	Cyanobacteria	Oscillatoriophycideae	Oscillatoriales
ETW99114	36.67	50.00	60	37	1	115	173	11	70	2.0	37.4	Candidatus Entotheonella sp. TSY2	Bacteria	Proteobacteria	Deltaproteobacteria	Candidatus
WP_002790830	31.71	48.78	82	50	2	96	173	4	83	2.0	37.0	Microcystis aeruginosa	Bacteria	Cyanobacteria	Oscillatoriophycideae	Chroococcales
WP_026723375	33.33	58.33	48	31	1	121	167	14	61	2.0	36.6	Fischerella sp. PCC 9431	Bacteria	Cyanobacteria	Stigonematales	Fischerella.
WP_015952357	42.55	55.32	47	27	0	112	158	11	57	2.0	36.6	Methylobacterium extorquens	Bacteria	Proteobacteria	Alphaproteobacteria	Rhizobiales
ETW95171	31.88	44.93	69	39	1	112	172	6	74	2.1	36.6	Candidatus Entotheonella sp. TSY1	Bacteria	Proteobacteria	Deltaproteobacteria	Candidatus
WP_022836333	32.39	45.07	71	42	2	112	176	4	74	2.1	36.6	Salisaeta longa	Bacteria	Bacteroidetes	Bacteroidetes Order II. Incertae sedis
WP_013061664	35.19	50.00	54	32	1	114	164	5	58	2.1	36.6	Salinibacter ruber	Bacteria	Bacteroidetes	Bacteroidetes Order II. Incertae sedis
WP_011687300	32.69	53.85	52	35	0	111	162	6	57	2.2	36.6	Candidatus Solibacter usitatus	Bacteria	Acidobacteria	Solibacteres	Solibacterales
GAK61263	44.74	55.26	38	21	0	121	158	13	50	2.2	36.6	bacterium UASB270	Bacteria			bulking JOURNAL UnpublishedREFERENCE 2 (residues 1 to 77) AUTHORS Sekiguchi,Y. and Hugenholtz,P. TITLE Direct Submission JOURNAL Submitted (03-JUN-2014) Contact:Yuji Sekiguchi National Institute
WP_012814330	45.00	55.00	40	22	0	120	159	15	54	2.3	36.6	Candidatus Methylomirabilis oxyfera	Bacteria	candidate division NC10	Candidatus Methylomirabilis.
WP_026380678	38.46	50.00	52	32	0	115	166	1	52	2.3	36.2	Afifella pfennigii	Bacteria	Proteobacteria	Alphaproteobacteria	Rhizobiales
WP_020604458	32.73	52.73	55	37	0	115	169	7	61	2.4	36.6	Spirosoma spitsbergense	Bacteria	Bacteroidetes	Cytophagia	Cytophagales
KEQ12182	37.50	56.25	48	30	0	124	171	19	66	2.4	36.2	Endozoicomonas numazuensis	Bacteria	Proteobacteria	Gammaproteobacteria	Oceanospirillales
CAJ71783	40.48	57.14	42	25	0	119	160	12	53	2.4	36.6	Candidatus Kuenenia stuttgartiensis	Bacteria	Planctomycetes	Planctomycetia	Candidatus Brocadiales
WP_007193897	40.00	62.50	40	24	0	121	160	13	52	2.4	36.6	Thiocapsa marina	Bacteria	Proteobacteria	Gammaproteobacteria	Chromatiales
WP_006099619	33.33	50.98	51	34	0	108	158	4	54	2.4	36.2	Coleofasciculus chthonoplastes	Bacteria	Cyanobacteria	Oscillatoriophycideae	Oscillatoriales
KGF71501	39.47	55.26	38	23	0	123	160	15	52	2.4	36.2	Synechococcus sp. CAUP A 1101	Bacteria	Cyanobacteria	Oscillatoriophycideae	Chroococcales
WP_015213905	33.33	54.17	48	32	0	114	161	7	54	2.4	36.2	Anabaena cylindrica	Bacteria	Cyanobacteria	Nostocales	Nostocaceae
CDI02477	36.21	50.00	58	36	1	120	177	10	66	2.5	36.2	Candidatus Competibacter denitrificans Run_A_D11	Bacteria	Proteobacteria	Gammaproteobacteria	Competibacteraceae
WP_020737222	38.89	55.56	36	22	0	123	158	2	37	2.6	36.2	Sorangium cellulosum	Bacteria	Proteobacteria	Deltaproteobacteria	Myxococcales
WP_028322530	41.67	52.78	36	21	0	123	158	14	49	2.7	36.2	Desulfatiglans anilini	Bacteria	Proteobacteria	Deltaproteobacteria	Desulfobacterales
WP_015149702	32.26	46.77	62	38	2	115	174	36	95	2.7	37.0	Oscillatoria acuminata	Bacteria	Cyanobacteria	Oscillatoriophycideae	Oscillatoriales
WP_004161547	41.03	53.85	39	23	0	121	159	11	49	2.7	36.2	Microcystis aeruginosa	Bacteria	Cyanobacteria	Oscillatoriophycideae	Chroococcales
WP_016861399	42.11	57.89	38	22	0	123	160	15	52	2.8	36.2	Fischerella muscicola	Bacteria	Cyanobacteria	Stigonematales	Fischerella.
WP_012842810	37.78	60.00	45	28	0	115	159	11	55	2.8	36.2	Rhodothermus marinus	Bacteria	Bacteroidetes	Bacteroidetes Order II. Incertae sedis
WP_026101272	33.33	52.94	51	34	0	108	158	1	51	2.8	36.2	Synechococcus sp. PCC 7336	Bacteria	Cyanobacteria	Oscillatoriophycideae	Chroococcales
WP_013764757	40.00	57.50	40	23	1	121	159	10	49	2.8	36.2	Haliscomenobacter hydrossis	Bacteria	Bacteroidetes	Sphingobacteriia	Sphingobacteriales
WP_002770842	32.81	50.00	64	41	1	96	159	4	65	2.9	36.2	Microcystis aeruginosa	Bacteria	Cyanobacteria	Oscillatoriophycideae	Chroococcales
WP_002771983	41.03	61.54	39	23	0	121	159	13	51	2.9	36.2	Leptonema illini	Bacteria	Spirochaetes	Spirochaetales	Leptospiraceae
WP_011611944	32.20	50.85	59	38	1	115	173	46	102	3.0	37.0	Trichodesmium erythraeum	Bacteria	Cyanobacteria	Oscillatoriophycideae	Oscillatoriales
WP_011473205	35.59	52.54	59	38	0	115	173	6	64	3.0	36.2	Rhodopseudomonas palustris	Bacteria	Proteobacteria	Alphaproteobacteria	Rhizobiales
WP_017742296	37.74	49.06	53	33	0	121	173	16	68	3.0	36.2	Scytonema hofmanni	Bacteria	Cyanobacteria	Nostocales	Scytonemataceae
WP_015217178	41.67	58.33	36	21	0	124	159	16	51	3.1	36.2	Anabaena cylindrica	Bacteria	Cyanobacteria	Nostocales	Nostocaceae
WP_006486348	40.00	54.00	50	30	0	114	163	6	55	3.2	36.2	Mesotoga infera	Bacteria	Thermotogae	Thermotogales	Thermotogaceae
WP_002757395	38.46	53.85	39	24	0	121	159	29	67	3.2	36.2	Microcystis aeruginosa	Bacteria	Cyanobacteria	Oscillatoriophycideae	Chroococcales
WP_015150591	46.15	51.28	39	21	0	121	159	16	54	3.2	36.2	Oscillatoria acuminata	Bacteria	Cyanobacteria	Oscillatoriophycideae	Oscillatoriales
WP_028567207	41.18	50.98	51	25	1	121	171	19	64	3.3	36.6	Salisaeta longa	Bacteria	Bacteroidetes	Bacteroidetes Order II. Incertae sedis
EKD84652	31.37	56.86	51	35	0	121	171	11	61	3.3	36.2	uncultured bacterium	Bacteria	environmental samples.
WP_027369814	38.64	52.27	44	27	0	115	158	12	55	3.3	36.2	Desulfovermiculus halophilus	Bacteria	Proteobacteria	Deltaproteobacteria	Desulfovibrionales
WP_008199295	38.46	53.85	39	24	0	121	159	11	49	3.3	35.8	Microcystis sp. T1-4	Bacteria	Cyanobacteria	Oscillatoriophycideae	Chroococcales
WP_002757287	32.81	50.00	64	41	1	96	159	4	65	3.4	36.2	Microcystis aeruginosa	Bacteria	Cyanobacteria	Oscillatoriophycideae	Chroococcales
WP_014065989	37.78	60.00	45	28	0	115	159	11	55	3.5	35.8	Rhodothermus marinus	Bacteria	Bacteroidetes	Bacteroidetes Order II. Incertae sedis
WP_002765154	38.46	53.85	39	24	0	121	159	11	49	3.5	35.8	Microcystis aeruginosa	Bacteria	Cyanobacteria	Oscillatoriophycideae	Chroococcales
WP_002799510	32.81	50.00	64	41	1	96	159	4	65	3.5	36.2	Microcystis	Bacteria	Cyanobacteria	Oscillatoriophycideae	Chroococcales.
WP_025032427	39.53	53.49	43	26	0	121	163	12	54	3.6	35.8	Bradyrhizobium sp. DOA9	Bacteria	Proteobacteria	Alphaproteobacteria	Rhizobiales
WP_008613143	30.99	45.07	71	45	1	109	179	7	73	3.6	35.8	Magnetospirillum sp. SO-1	Bacteria	Proteobacteria	Alphaproteobacteria	Rhodospirillales
WP_017712559	39.53	55.81	43	26	0	121	163	16	58	3.8	35.8	Prochlorothrix hollandica	Bacteria	Cyanobacteria	Prochlorales	Prochlorotrichaceae
WP_011959045	40.00	51.11	45	27	0	120	164	12	56	3.8	35.8	Roseiflexus sp. RS-1	Bacteria	Chloroflexi	Chloroflexia	Chloroflexales
WP_026723439	30.51	54.24	59	41	0	113	171	5	63	3.8	35.8	Fischerella sp. PCC 9431	Bacteria	Cyanobacteria	Stigonematales	Fischerella.
GAF25952	43.59	58.97	39	22	0	121	159	24	62	3.8	35.8	Moorella thermoacetica Y72	Bacteria	Firmicutes	Clostridia	Thermoanaerobacterales
WP_002784934	38.46	53.85	39	24	0	121	159	23	61	3.9	35.8	Microcystis aeruginosa	Bacteria	Cyanobacteria	Oscillatoriophycideae	Chroococcales
WP_018329694	38.46	58.97	39	24	0	122	160	14	52	3.9	35.8	Rhizobium giardinii	Bacteria	Proteobacteria	Alphaproteobacteria	Rhizobiales
WP_013303156	38.46	61.54	39	24	0	121	159	17	55	3.9	35.8	Ignisphaera aggregans	Archaea	Crenarchaeota	Thermoprotei	Desulfurococcales
WP_002770890	41.67	58.33	36	21	0	124	159	16	51	3.9	35.8	Microcystis aeruginosa	Bacteria	Cyanobacteria	Oscillatoriophycideae	Chroococcales
WP_011391714	43.59	58.97	39	22	0	121	159	13	51	4.0	35.8	Moorella thermoacetica	Bacteria	Firmicutes	Clostridia	Thermoanaerobacterales
WP_026073140	35.85	49.06	53	34	0	121	173	16	68	4.0	35.8	Nodosilinea nodulosa	Bacteria	Cyanobacteria	Oscillatoriophycideae	Oscillatoriales
WP_014027920	45.95	59.46	37	20	0	122	158	13	49	4.1	35.8	Acidithiobacillus ferrivorans	Bacteria	Proteobacteria	Gammaproteobacteria	Acidithiobacillales
WP_014067977	32.65	55.10	49	33	0	121	169	16	64	4.1	35.8	Rhodothermus marinus	Bacteria	Bacteroidetes	Bacteroidetes Order II. Incertae sedis
WP_015204128	36.84	57.89	38	24	0	123	160	15	52	4.1	35.8	Crinalium epipsammum	Bacteria	Cyanobacteria	Oscillatoriophycideae	Oscillatoriales
WP_012845002	32.65	55.10	49	33	0	121	169	16	64	4.3	35.8	Rhodothermus marinus	Bacteria	Bacteroidetes	Bacteroidetes Order II. Incertae sedis
WP_010997109	39.47	57.89	38	23	0	123	160	15	52	4.3	35.8	Nostoc sp. PCC 7120	Bacteria	Cyanobacteria	Nostocales	Nostocaceae
WP_015955544	44.44	58.33	36	20	0	124	159	16	51	4.3	35.8	Cyanothece sp. PCC 7424	Bacteria	Cyanobacteria	Oscillatoriophycideae	Chroococcales
WP_015230010	34.29	48.57	70	46	0	105	174	2	71	4.4	35.8	Dactylococcopsis salina	Bacteria	Cyanobacteria	Oscillatoriophycideae	Chroococcales
WP_011682774	38.46	51.92	52	28	1	124	171	22	73	4.4	35.8	Candidatus Solibacter usitatus	Bacteria	Acidobacteria	Solibacteres	Solibacterales
WP_029623576	38.89	48.15	54	33	0	121	174	7	60	4.4	35.4	Sphingomonas sp. PAMC 26617	Bacteria	Proteobacteria	Alphaproteobacteria	Sphingomonadales
WP_015140840	41.67	61.11	36	21	0	124	159	16	51	4.5	35.4	Nostoc sp. PCC 7524	Bacteria	Cyanobacteria	Nostocales	Nostocaceae
WP_017744149	41.03	53.85	39	23	0	121	159	15	53	4.5	35.4	Scytonema hofmanni	Bacteria	Cyanobacteria	Nostocales	Scytonemataceae
WP_017716464	42.50	55.00	40	23	0	121	160	13	52	4.5	35.4	Oscillatoria sp. PCC 10802	Bacteria	Cyanobacteria	Oscillatoriophycideae	Oscillatoriales
WP_015188988	39.47	57.89	38	23	0	123	160	15	52	4.5	35.4	Gloeocapsa sp. PCC 7428	Bacteria	Cyanobacteria	Oscillatoriophycideae	Chroococcales
WP_002778770	41.67	58.33	36	21	0	124	159	16	51	4.7	35.4	Microcystis aeruginosa	Bacteria	Cyanobacteria	Oscillatoriophycideae	Chroococcales
WP_026100535	31.82	51.52	66	44	1	114	178	10	75	4.7	35.8	Microchaete sp. PCC 7126	Bacteria	Cyanobacteria	Nostocales	Microchaetaceae
WP_002654689	34.55	58.18	55	32	2	121	173	56	108	4.7	36.2	Blastopirellula marina	Bacteria	Planctomycetes	Planctomycetia	Planctomycetales
WP_006458865	40.00	52.50	40	24	0	121	160	16	55	5.0	35.4	Synechococcus sp. PCC 7335	Bacteria	Cyanobacteria	Oscillatoriophycideae	Chroococcales
WP_017747545	41.67	61.11	36	21	0	124	159	16	51	5.0	35.4	Scytonema hofmanni	Bacteria	Cyanobacteria	Nostocales	Scytonemataceae
WP_002747082	41.67	58.33	36	21	0	124	159	16	51	5.0	35.4	Microcystis aeruginosa	Bacteria	Cyanobacteria	Oscillatoriophycideae	Chroococcales
WP_002779924	41.67	58.33	36	21	0	124	159	16	51	5.1	35.4	Microcystis	Bacteria	Cyanobacteria	Oscillatoriophycideae	Chroococcales.
WP_002744367	38.46	51.28	39	24	0	121	159	11	49	5.1	35.4	Microcystis aeruginosa	Bacteria	Cyanobacteria	Oscillatoriophycideae	Chroococcales
CAJ72606	35.42	54.17	48	31	0	113	160	8	55	5.2	35.4	Candidatus Kuenenia stuttgartiensis	Bacteria	Planctomycetes	Planctomycetia	Candidatus Brocadiales
WP_002781447	37.21	62.79	43	26	1	124	165	17	59	5.2	35.4	Microcystis aeruginosa	Bacteria	Cyanobacteria	Oscillatoriophycideae	Chroococcales
WP_002735788	37.21	62.79	43	26	1	124	165	17	59	5.3	35.4	Microcystis aeruginosa	Bacteria	Cyanobacteria	Oscillatoriophycideae	Chroococcales
CBH37773	36.54	50.00	52	33	0	115	166	4	55	5.3	35.4	uncultured archaeon	Archaea	environmental samples.		archaea of the ANME-1 group JOURNAL Environ. Microbiol. 12 (2), 422-439 (2010) PUBMED 19878267REFERENCE 2 (residues 1 to 75) AUTHORS Kube,M., Mueller,I., Meyerdierks,A. and Reinhardt,R. TITLE Direct Submission JOURNAL Submitted (30-JUL-2009) Max Planck Institute for Molecular
WP_022100902	30.39	45.10	102	68	2	69	168	107	207	5.4	37.4	Proteobacteria bacterium CAG:139	Bacteria	Proteobacteria	environmental samples.
WP_010871693	35.19	50.00	54	30	1	115	168	8	56	5.6	35.4	Synechocystis sp. PCC 6803	Bacteria	Cyanobacteria	Oscillatoriophycideae	Chroococcales
WP_008507818	35.29	56.86	51	32	1	119	168	12	62	5.6	35.4	Mucilaginibacter paludis	Bacteria	Bacteroidetes	Sphingobacteriia	Sphingobacteriales
WP_029644478	37.21	58.14	43	27	0	124	166	15	57	5.8	35.0	Microgenomates bacterium SCGC AAA011-L6	Bacteria	Microgenomates.
WP_026101090	39.47	55.26	38	23	0	123	160	15	52	5.8	35.4	Synechococcus sp. PCC 7336	Bacteria	Cyanobacteria	Oscillatoriophycideae	Chroococcales
EKD67935	34.00	52.00	50	33	0	114	163	6	55	5.9	35.4	uncultured bacterium	Bacteria	environmental samples.
KGN35290	43.75	56.25	64	28	4	87	148	83	140	5.9	37.0	Knoellia flava TL1	Bacteria	Actinobacteria	Actinobacteridae	Actinomycetales
WP_015149836	39.02	56.10	41	25	0	120	160	12	52	5.9	35.4	Oscillatoria acuminata	Bacteria	Cyanobacteria	Oscillatoriophycideae	Oscillatoriales
WP_006098762	44.44	53.33	45	25	0	115	159	8	52	6.0	35.0	Coleofasciculus chthonoplastes	Bacteria	Cyanobacteria	Oscillatoriophycideae	Oscillatoriales
EKD55868	37.50	60.00	40	25	0	120	159	23	62	6.0	35.4	uncultured bacterium	Bacteria	environmental samples.
AIE85429	38.89	55.56	36	22	0	123	158	18	53	6.1	35.0	Fimbriimonas ginsengisoli Gsoil 348	Bacteria	Armatimonadetes	Fimbriimonas	Quan,Z.X. TITLE The first complete genome sequence of the class fimbriimonadia in
WP_016514283	38.46	51.28	39	24	0	121	159	23	61	6.2	35.4	Microcystis aeruginosa	Bacteria	Cyanobacteria	Oscillatoriophycideae	Chroococcales
WP_016952164	41.67	58.33	36	21	0	124	159	16	51	6.3	35.0	Anabaena sp. PCC 7108	Bacteria	Cyanobacteria	Nostocales	Nostocaceae
AIE86714	31.37	50.98	51	35	0	110	160	3	53	6.7	35.0	Fimbriimonas ginsengisoli Gsoil 348	Bacteria	Armatimonadetes	Fimbriimonas.	Quan,Z.X. TITLE The first complete genome sequence of the class fimbriimonadia in
WP_007294367	46.15	58.97	39	21	0	121	159	27	65	6.7	35.4	delta proteobacterium MLMS-1	Bacteria	Proteobacteria	Deltaproteobacteria.
CAO90924	34.04	55.32	47	31	0	113	159	6	52	6.9	35.0	Microcystis aeruginosa PCC 7806	Bacteria	Cyanobacteria	Oscillatoriophycideae	Chroococcales
WP_012928997	34.15	56.10	41	27	0	120	160	14	54	7.0	35.0	Spirosoma linguale	Bacteria	Bacteroidetes	Cytophagia	Cytophagales
WP_022853069	36.96	54.35	46	29	0	121	166	13	58	7.0	35.0	Thermodesulfatator atlanticus	Bacteria	Thermodesulfobacteria	Thermodesulfobacteriales
GAK57664	44.44	61.11	36	20	0	124	159	22	57	7.0	35.0	bacterium UASB270	Bacteria			bulking JOURNAL UnpublishedREFERENCE 2 (residues 1 to 85) AUTHORS Sekiguchi,Y. and Hugenholtz,P. TITLE Direct Submission JOURNAL Submitted (03-JUN-2014) Contact:Yuji Sekiguchi National Institute
WP_031346968	39.02	53.66	41	25	0	120	160	16	56	7.1	35.0	Thauera terpenica	Bacteria	Proteobacteria	Betaproteobacteria	Rhodocyclales
WP_015127729	41.67	56.25	48	27	1	112	159	8	54	7.2	35.0	Nostocales	Bacteria	Cyanobacteria.
WP_020384008	41.46	58.54	41	24	0	119	159	17	57	7.3	35.0	Candidatus Poribacteria sp. WGA-4E	Bacteria	Poribacteria.
CBH37608	38.89	55.56	36	22	0	123	158	14	49	7.3	35.0	uncultured archaeon	Archaea	environmental samples		archaea of the ANME-1 group JOURNAL Environ. Microbiol. 12 (2), 422-439 (2010) PUBMED 19878267REFERENCE 2 (residues 1 to 76) AUTHORS Kube,M., Mueller,I., Meyerdierks,A. and Reinhardt,R. TITLE Direct Submission JOURNAL Submitted (30-JUL-2009) Max Planck Institute for Molecular
WP_017295929	39.47	57.89	38	23	0	121	158	18	55	7.4	35.0	Geminocystis herdmanii	Bacteria	Cyanobacteria	Oscillatoriophycideae	Chroococcales
WP_002766839	35.85	47.17	53	34	0	121	173	16	68	7.5	35.0	Microcystis aeruginosa	Bacteria	Cyanobacteria	Oscillatoriophycideae	Chroococcales
WP_031425894	33.33	56.14	57	37	1	113	168	10	66	7.5	35.0	Leeuwenhoekiella sp. MAR_2009_132	Bacteria	Bacteroidetes	Flavobacteriia	Flavobacteriales
WP_020384144	34.04	55.32	47	31	0	112	158	7	53	7.6	35.0	Candidatus Poribacteria sp. WGA-4E	Bacteria	Poribacteria.
WP_012844381	41.67	63.89	36	21	0	124	159	16	51	7.9	35.0	Bacteria	Unclassified.
CAJ71550	31.71	56.10	41	28	0	121	161	14	54	8.0	35.0	Candidatus Kuenenia stuttgartiensis	Bacteria	Planctomycetes	Planctomycetia	Candidatus Brocadiales
WP_026092874	31.71	60.98	41	28	0	124	164	10	50	8.0	34.7	Calothrix sp. PCC 7103	Bacteria	Cyanobacteria	Nostocales	Rivulariaceae
WP_012367379	35.94	53.12	64	37	2	68	130	33	93	8.1	35.4	Burkholderia ambifaria	Bacteria	Proteobacteria	Betaproteobacteria	Burkholderiales
WP_013566221	41.67	61.11	36	21	0	124	159	16	51	8.1	34.7	Isosphaera pallida	Bacteria	Planctomycetes	Planctomycetia	Planctomycetales
AIE83481	31.91	55.32	47	30	1	123	169	2	46	8.3	34.7	Fimbriimonas ginsengisoli Gsoil 348	Bacteria	Armatimonadetes	Fimbriimonas	Quan,Z.X. TITLE The first complete genome sequence of the class fimbriimonadia in
WP_013324438	40.54	59.46	37	22	0	124	160	16	52	8.5	34.7	Cyanothece sp. PCC 7822	Bacteria	Cyanobacteria	Oscillatoriophycideae	Chroococcales
WP_008864523	30.39	45.10	102	68	2	69	168	107	207	8.7	36.6	Parasutterella excrementihominis	Bacteria	Proteobacteria	Betaproteobacteria	Burkholderiales
WP_013926751	38.00	62.00	50	26	2	121	166	13	61	8.9	34.7	Runella slithyformis	Bacteria	Bacteroidetes	Cytophagia	Cytophagales
WP_012594638	37.50	57.50	40	25	0	124	163	18	57	8.9	34.7	Cyanothece	Bacteria	Cyanobacteria	Oscillatoriophycideae	Chroococcales.
CDX28981	36.54	51.92	52	33	0	115	166	153	204	9.0	36.6	Mesorhizobium sp. SOD10	Bacteria	Proteobacteria	Alphaproteobacteria	Rhizobiales
CAO89062	41.67	58.33	36	21	0	124	159	46	81	9.0	35.0	Microcystis aeruginosa PCC 7806	Bacteria	Cyanobacteria	Oscillatoriophycideae	Chroococcales
WP_020733593	32.35	55.88	68	45	1	93	159	925	992	9.1	37.4	Sorangium cellulosum	Bacteria	Proteobacteria	Deltaproteobacteria	Myxococcales
WP_021867458	30.39	45.10	102	68	2	69	168	107	207	9.1	36.6	Parasutterella excrementihominis CAG:233	Bacteria	Proteobacteria	Betaproteobacteria	Burkholderiales
WP_002785898	37.74	47.17	53	33	0	121	173	16	68	9.1	35.0	Microcystis aeruginosa	Bacteria	Cyanobacteria	Oscillatoriophycideae	Chroococcales
WP_011434851	43.59	53.85	39	22	0	121	159	15	53	9.3	34.7	Frankia	Bacteria	Actinobacteria	Actinobacteridae	Actinomycetales
KGG57203	40.00	62.50	40	24	0	121	160	13	52	9.3	34.7	Tolypothrix bouteillei Iicb1	Bacteria	Cyanobacteria	Nostocales	Microchaetaceae
WP_017714534	41.67	58.33	36	21	0	124	159	16	51	9.4	34.7	Prochlorothrix hollandica	Bacteria	Cyanobacteria	Prochlorales	Prochlorotrichaceae
WP_016515500	37.74	47.17	53	33	0	121	173	16	68	9.5	35.0	Microcystis aeruginosa	Bacteria	Cyanobacteria	Oscillatoriophycideae	Chroococcales
WP_006458428	35.19	48.15	54	30	1	115	168	13	61	9.6	34.7	Synechococcus sp. PCC 7335	Bacteria	Cyanobacteria	Oscillatoriophycideae	Chroococcales
WP_028083632	39.47	52.63	38	23	0	121	158	11	48	9.7	34.7	Dolichospermum circinale	Bacteria	Cyanobacteria	Nostocales	Nostocaceae

## Sheet: RHE_PA00165
RHE_PA00165
subject ids	% identity	% positives	alignment length	mismatches	gap opens	q. start	q. end	s. start	s. end	e value	bit score	Details
													Kingdom	Phylum	Class	Order
WP_011427449	100	100	73	0	0	1	73	1	73	2e-42	143	Rhizobium etli	Bacteria	Proteobacteria	Alphaproteobacteria	Rhizobiales
AIC29717	93.15	98.63	73	5	0	1	73	1	73	5e-39	134	Rhizobium etli bv. mimosae str. IE4771	Bacteria	Proteobacteria	Alphaproteobacteria	Rhizobiales
WP_018098134	90.41	95.89	73	7	0	1	73	1	73	9e-38	131	Sinorhizobium meliloti	Bacteria	Proteobacteria	Alphaproteobacteria	Rhizobiales
WP_027668121	86.11	93.06	72	10	0	1	72	1	72	7e-35	124	Rhizobium leguminosarum	Bacteria	Proteobacteria	Alphaproteobacteria	Rhizobiales
WP_026617602	86.3	90.41	73	10	0	1	73	1	73	4e-34	122	Ensifer sp. TW10	Bacteria	Proteobacteria	Alphaproteobacteria	Rhizobiales
WP_004119837	86.3	90.41	73	10	0	1	73	1	73	4e-34	122	Rhizobium	Bacteria	Proteobacteria	Alphaproteobacteria	Rhizobiales
WP_024317486	81.94	94.44	72	13	0	1	72	1	72	3e-33	120	Rhizobium sp. OR191	Bacteria	Proteobacteria	Alphaproteobacteria	Rhizobiales
WP_017998424	82.19	90.41	73	13	0	1	73	1	73	4e-33	120	Paracoccus	Bacteria	Proteobacteria	Alphaproteobacteria	Rhodobacterales
WP_011749438	85.51	92.75	69	10	0	1	69	1	69	8e-33	119	Paracoccus denitrificans	Bacteria	Proteobacteria	Alphaproteobacteria	Rhodobacterales
KGJ10082	81.69	91.55	71	13	0	1	71	1	71	3e-32	117	Paracoccus versutus	Bacteria	Proteobacteria	Alphaproteobacteria	Rhodobacterales
WP_018240656	76.71	84.93	73	17	0	1	73	1	73	2e-29	110	Ensifer sp. BR816	Bacteria	Proteobacteria	Alphaproteobacteria	Rhizobiales
WP_012091831	80.88	91.18	68	13	0	1	68	1	68	3e-29	110	Ochrobactrum anthropi	Bacteria	Proteobacteria	Alphaproteobacteria	Rhizobiales
WP_023825680	76.81	89.86	69	16	0	1	69	1	69	3e-28	107	Mesorhizobium sp. L103C131B0	Bacteria	Proteobacteria	Alphaproteobacteria	Rhizobiales
WP_027164768	75.36	89.86	69	17	0	1	69	1	69	5e-28	107	Mesorhizobium sp. WSM3224	Bacteria	Proteobacteria	Alphaproteobacteria	Rhizobiales
WP_026784620	76.81	89.86	69	16	0	1	69	1	69	2e-27	105	Pleomorphomonas koreensis	Bacteria	Proteobacteria	Alphaproteobacteria	Rhizobiales
WP_014131987	68.49	87.67	73	23	0	1	73	12	84	3e-27	105	Pelagibacterium halotolerans	Bacteria	Proteobacteria	Alphaproteobacteria	Rhizobiales
WP_012112601	88.41	92.75	69	8	0	1	69	1	69	2e-26	102	Xanthobacter autotrophicus	Bacteria	Proteobacteria	Alphaproteobacteria	Rhizobiales
WP_024511988	72.6	79.45	73	20	0	1	73	1	73	3e-26	102	Bradyrhizobium sp. ARR65	Bacteria	Proteobacteria	Alphaproteobacteria	Rhizobiales
WP_023832307	71.23	83.56	73	21	0	1	73	1	73	4e-26	102	Mesorhizobium sp. L103C119B0	Bacteria	Proteobacteria	Alphaproteobacteria	Rhizobiales
WP_023734908	72.6	82.19	73	20	0	1	73	1	73	7e-26	101	Mesorhizobium	Bacteria	Proteobacteria	Alphaproteobacteria	Rhizobiales
EXL06664	71.23	83.56	73	21	0	1	73	1	73	7e-26	101	Aquamicrobium defluvii	Bacteria	Proteobacteria	Alphaproteobacteria	Rhizobiales
WP_025670231	72.06	91.18	68	19	0	1	68	1	68	1e-25	100	Rhizobium sp. JGI 001013-F22	Bacteria	Proteobacteria	Alphaproteobacteria	Rhizobiales
WP_028336838	73.91	82.61	69	18	0	1	69	1	69	1e-25	100	Bradyrhizobium elkanii	Bacteria	Proteobacteria	Alphaproteobacteria	Rhizobiales
WP_027562530	70.83	80.56	72	21	0	1	72	1	72	4e-25	99.4	Bradyrhizobium	Bacteria	Proteobacteria	Alphaproteobacteria	Rhizobiales
WP_024337241	71.43	82.86	70	20	0	1	70	1	70	5e-25	99.4	Bradyrhizobiaceae	Bacteria	Proteobacteria	Alphaproteobacteria	Rhizobiales
WP_008892293	75.36	85.51	69	17	0	1	69	1	69	8e-25	98.6	Thalassospira profundimaris	Bacteria	Proteobacteria	Alphaproteobacteria	Rhodospirillales
WP_013502994	71.01	84.06	69	20	0	1	69	1	69	9e-25	98.6	Rhodopseudomonas palustris	Bacteria	Proteobacteria	Alphaproteobacteria	Rhizobiales
WP_011157796	72.46	84.06	69	19	0	1	69	1	69	1e-24	98.2	Rhodopseudomonas palustris	Bacteria	Proteobacteria	Alphaproteobacteria	Rhizobiales
WP_018457396	68.49	80.82	73	23	0	1	73	1	73	4e-24	97.1	Bradyrhizobium sp. WSM4349	Bacteria	Proteobacteria	Alphaproteobacteria	Rhizobiales
WP_018495935	66.67	84.06	69	23	0	1	69	1	69	5e-24	96.3	Rhizobium leguminosarum	Bacteria	Proteobacteria	Alphaproteobacteria	Rhizobiales
WP_014891320	71.01	84.06	69	20	0	1	69	1	69	6e-24	97.8	Methylocystis sp. SC2	Bacteria	Proteobacteria	Alphaproteobacteria	Rhizobiales
WP_012554565	63.89	80.56	72	26	0	1	72	1	72	7e-24	96.3	Gluconacetobacter diazotrophicus	Bacteria	Proteobacteria	Alphaproteobacteria	Rhodospirillales
WP_027062635	73.53	85.29	68	18	0	1	68	1	68	8e-24	95.9	Mesorhizobium loti	Bacteria	Proteobacteria	Alphaproteobacteria	Rhizobiales
WP_012760529	69.12	83.82	68	21	0	1	68	1	68	2e-23	95.1	Rhizobium leguminosarum	Bacteria	Proteobacteria	Alphaproteobacteria	Rhizobiales
WP_024323264	69.12	83.82	68	21	0	1	68	1	68	4e-23	94.4	Rhizobium leguminosarum	Bacteria	Proteobacteria	Alphaproteobacteria	Rhizobiales
WP_018855775	67.16	86.57	67	22	0	1	67	1	67	1e-22	92.8	Rhizobium sp. 42MFCr.1	Bacteria	Proteobacteria	Alphaproteobacteria	Rhizobiales
WP_012760786	64.71	83.82	68	24	0	1	68	1	68	3e-22	92.0	Rhizobium leguminosarum	Bacteria	Proteobacteria	Alphaproteobacteria	Rhizobiales
WP_006021171	67.65	79.41	68	22	0	1	68	1	68	4e-22	91.7	Afipia broomeae	Bacteria	Proteobacteria	Alphaproteobacteria	Rhizobiales
WP_024922039	67.65	79.41	68	22	0	1	68	1	68	5e-22	91.3	Afipia	Bacteria	Proteobacteria	Alphaproteobacteria	Rhizobiales
KDA01070	68.12	79.71	69	22	0	1	69	1	69	3e-21	89.4	Hyphomonas oceanitis SCH89	Bacteria	Proteobacteria	Alphaproteobacteria	Rhodobacterales
WP_018457238	65.71	78.57	70	24	0	1	70	1	70	5e-21	89.0	Bradyrhizobium sp. WSM4349	Bacteria	Proteobacteria	Alphaproteobacteria	Rhizobiales
WP_025091699	61.76	80.88	68	26	0	1	68	1	68	1e-20	88.2	Ochrobactrum intermedium	Bacteria	Proteobacteria	Alphaproteobacteria	Rhizobiales
WP_007881610	58.33	77.78	72	30	0	1	72	1	72	1e-20	88.2	Ochrobactrum sp. CDB2	Bacteria	Proteobacteria	Alphaproteobacteria	Rhizobiales
WP_024271562	65.67	77.61	67	23	0	1	67	5	71	8e-20	85.9	Shinella sp. DD12	Bacteria	Proteobacteria	Alphaproteobacteria	Rhizobiales
WP_024922051	59.72	75	72	29	0	1	72	1	72	1e-19	85.1	Afipia	Bacteria	Proteobacteria	Alphaproteobacteria	Rhizobiales
CDX22716	76.36	90.91	55	13	0	15	69	2	56	1e-19	85.1	Mesorhizobium sp. ORS3324	Bacteria	Proteobacteria	Alphaproteobacteria	Rhizobiales
WP_008121532	63.64	81.82	66	24	0	1	66	1	66	3e-19	84.7	Phyllobacterium sp. YR531	Bacteria	Proteobacteria	Alphaproteobacteria	Rhizobiales
WP_031346743	64.18	79.1	67	24	0	1	67	1	67	3e-19	84.3	Ochrobactrum sp. EGD-AQ16	Bacteria	Proteobacteria	Alphaproteobacteria	Rhizobiales
ERI14245	64.18	79.1	67	24	0	1	67	5	71	4e-19	84.3	Ochrobactrum sp. EGD-AQ16	Bacteria	Proteobacteria	Alphaproteobacteria	Rhizobiales
WP_023724612	65.15	77.27	66	23	0	1	66	1	66	5e-19	83.6	Mesorhizobium sp. LSHC414A00	Bacteria	Proteobacteria	Alphaproteobacteria	Rhizobiales
CDX24369	72.73	87.27	55	15	0	15	69	3	57	5e-19	83.6	Mesorhizobium plurifarium	Bacteria	Proteobacteria	Alphaproteobacteria	Rhizobiales
WP_025590883	56.52	76.81	69	30	0	1	69	1	69	6e-19	83.6	Agrobacterium tumefaciens	Bacteria	Proteobacteria	Alphaproteobacteria	Rhizobiales
WP_023716327	56.34	80.28	71	31	0	1	71	1	71	7e-19	83.2	Mesorhizobium sp. LSHC422A00	Bacteria	Proteobacteria	Alphaproteobacteria	Rhizobiales
WP_023671867	65.15	77.27	66	23	0	1	66	1	66	1e-18	82.8	Mesorhizobium	Bacteria	Proteobacteria	Alphaproteobacteria	Rhizobiales
WP_024899631	61.19	79.1	67	26	0	1	67	1	67	1e-18	82.8	Ochrobactrum rhizosphaerae	Bacteria	Proteobacteria	Alphaproteobacteria	Rhizobiales
KAJ34200	63.24	76.47	68	25	0	1	68	1	68	2e-18	82.4	Agrobacterium tumefaciens	Bacteria	Proteobacteria	Alphaproteobacteria	Rhizobiales
WP_023707814	63.64	77.27	66	24	0	1	66	1	66	2e-18	82.0	Mesorhizobium	Bacteria	Proteobacteria	Alphaproteobacteria	Rhizobiales
WP_023682784	63.64	77.27	66	24	0	1	66	1	66	2e-18	82.0	Mesorhizobium	Bacteria	Proteobacteria	Alphaproteobacteria	Rhizobiales
WP_019863473	65.15	78.79	66	23	0	1	66	1	66	3e-18	81.6	Mesorhizobium loti	Bacteria	Proteobacteria	Alphaproteobacteria	Rhizobiales
WP_006328748	63.64	78.79	66	24	0	1	66	1	66	3e-18	81.6	Mesorhizobium	Bacteria	Proteobacteria	Alphaproteobacteria	Rhizobiales
WP_023712639	63.64	77.27	66	24	0	1	66	1	66	3e-18	81.3	Mesorhizobium	Bacteria	Proteobacteria	Alphaproteobacteria	Rhizobiales
KEO93267	56.58	73.68	76	29	1	1	72	1	76	4e-18	81.3	Erythrobacter litoralis	Bacteria	Proteobacteria	Alphaproteobacteria	Sphingomonadales
WP_019087387	64.18	77.61	67	24	0	1	67	1	67	9e-18	80.5	Komagataeibacter europaeus	Bacteria	Proteobacteria	Alphaproteobacteria	Rhodospirillales
WP_003611946	59.7	77.61	67	27	0	1	67	1	67	9e-18	81.6	Methylosinus trichosporium	Bacteria	Proteobacteria	Alphaproteobacteria	Rhizobiales
WP_024879170	59.7	77.61	67	27	0	1	67	1	67	1e-17	80.9	Methylosinus sp. LW3	Bacteria	Proteobacteria	Alphaproteobacteria	Rhizobiales
WP_009032048	64.29	72.86	70	25	0	1	70	1	70	1e-17	80.1	Bradyrhizobium sp. ORS 375	Bacteria	Proteobacteria	Alphaproteobacteria	Rhizobiales
KCZ54177	63.77	73.91	69	25	0	1	69	1	69	1e-17	79.7	Hyphomonas sp. BH-BN04-4	Bacteria	Proteobacteria	Alphaproteobacteria	Rhodobacterales
WP_012043456	60	71.43	70	28	0	1	70	3	72	2e-17	80.1	Bradyrhizobium sp. BTAi1	Bacteria	Proteobacteria	Alphaproteobacteria	Rhizobiales
WP_024749636	58.21	77.61	67	28	0	1	67	1	67	4e-17	79.7	Methylosinus trichosporium	Bacteria	Proteobacteria	Alphaproteobacteria	Rhizobiales
KEO92119	56.34	74.65	71	31	0	1	71	1	71	5e-17	78.6	Erythrobacter longus	Bacteria	Proteobacteria	Alphaproteobacteria	Sphingomonadales
WP_011654683	61.02	83.05	59	23	0	11	69	1	59	1e-16	77.0	Rhizobium leguminosarum	Bacteria	Proteobacteria	Alphaproteobacteria	Rhizobiales
WP_008960665	62.86	71.43	70	26	0	1	70	3	72	1e-16	77.4	Bradyrhizobium sp. STM 3809	Bacteria	Proteobacteria	Alphaproteobacteria	Rhizobiales
WP_011645812	56.06	81.82	66	29	0	1	66	1	66	3e-16	76.3	Hyphomonas neptunium	Bacteria	Proteobacteria	Alphaproteobacteria	Rhodobacterales
WP_023757989	46.58	78.08	73	39	0	1	73	1	73	8e-16	75.5	Mesorhizobium sp. LNHC252B00	Bacteria	Proteobacteria	Alphaproteobacteria	Rhizobiales
WP_011970277	55.22	77.61	67	30	0	1	67	1	67	1e-15	74.7	Sinorhizobium	Bacteria	Proteobacteria	Alphaproteobacteria	Rhizobiales
WP_027559865	53.03	75.76	66	31	0	3	68	4	69	2e-15	74.3	Bradyrhizobium	Bacteria	Proteobacteria	Alphaproteobacteria	Rhizobiales
WP_027522878	47.95	71.23	73	38	0	1	73	1	73	3e-15	73.9	Bradyrhizobium sp. Ec3.3	Bacteria	Proteobacteria	Alphaproteobacteria	Rhizobiales
WP_021082471	51.52	78.79	66	32	0	1	66	5	70	4e-15	73.6	Bradyrhizobium sp. DFCI-1	Bacteria	Proteobacteria	Alphaproteobacteria	Rhizobiales
WP_003039400	47.83	68.12	69	36	0	1	69	1	69	6e-15	73.2	Sphingopyxis sp. MC1	Bacteria	Proteobacteria	Alphaproteobacteria	Sphingomonadales
AHY53114	48.61	68.06	72	37	0	1	72	1	72	1e-14	72.0	Bradyrhizobium japonicum SEMIA 5079	Bacteria	Proteobacteria	Alphaproteobacteria	Rhizobiales
WP_031358082	47.76	79.1	67	35	0	3	69	17	83	2e-14	72.4	Burkholderia sordidicola	Bacteria	Proteobacteria	Betaproteobacteria	Burkholderiales
WP_024511992	47.22	69.44	72	38	0	1	72	1	72	2e-14	71.6	Bradyrhizobium sp. ARR65	Bacteria	Proteobacteria	Alphaproteobacteria	Rhizobiales
KGS54609	52.17	72.46	69	33	0	1	69	15	83	4e-14	70.9	Burkholderia pseudomallei MSHR5609	Bacteria	Proteobacteria	Betaproteobacteria	Burkholderiales
WP_011082870	43.66	73.24	71	40	0	1	71	1	71	6e-14	70.9	Bradyrhizobium	Bacteria	Proteobacteria	Alphaproteobacteria	Rhizobiales
WP_024312655	49.25	71.64	67	34	0	1	67	1	67	7e-14	70.1	Sinorhizobium medicae	Bacteria	Proteobacteria	Alphaproteobacteria	Rhizobiales
WP_022698173	48.53	70.59	68	35	0	1	68	1	68	8e-14	70.1	Maricaulis sp. JL2009	Bacteria	Proteobacteria	Alphaproteobacteria	Rhodobacterales
WP_018010476	49.25	71.64	67	34	0	1	67	1	67	1e-13	69.7	Sinorhizobium medicae	Bacteria	Proteobacteria	Alphaproteobacteria	Rhizobiales
WP_011970291	49.25	71.64	67	34	0	1	67	1	67	1e-13	69.3	Sinorhizobium	Bacteria	Proteobacteria	Alphaproteobacteria	Rhizobiales
WP_028055120	49.25	71.64	67	34	0	1	67	1	67	1e-13	69.3	Sinorhizobium meliloti	Bacteria	Proteobacteria	Alphaproteobacteria	Rhizobiales
WP_028344458	44.44	69.44	72	40	0	1	72	1	72	2e-13	69.3	Bradyrhizobium elkanii	Bacteria	Proteobacteria	Alphaproteobacteria	Rhizobiales
WP_028344279	49.25	74.63	67	34	0	2	68	3	69	2e-13	68.9	Bradyrhizobium elkanii	Bacteria	Proteobacteria	Alphaproteobacteria	Rhizobiales
WP_027516176	49.25	68.66	67	34	0	1	67	1	67	2e-13	68.9	Bradyrhizobium sp. WSM1417	Bacteria	Proteobacteria	Alphaproteobacteria	Rhizobiales
WP_011288030	50.82	75.41	61	30	0	7	67	16	76	2e-13	68.9	Dechloromonas aromatica	Bacteria	Proteobacteria	Betaproteobacteria	Rhodocyclales
WP_029085862	47.22	61.11	72	38	0	1	72	1	72	3e-13	68.6	Brevundimonas aveniformis	Bacteria	Proteobacteria	Alphaproteobacteria	Caulobacterales
WP_012522055	51.47	72.06	68	33	0	1	68	1	68	4e-13	68.2	Phenylobacterium zucineum	Bacteria	Proteobacteria	Alphaproteobacteria	Caulobacterales
WP_033410483	53.85	70.77	65	30	0	2	66	3	67	4e-13	68.2	Martelella mediterranea	Bacteria	Proteobacteria	Alphaproteobacteria	Rhizobiales
WP_024325565	47.76	70.15	67	35	0	1	67	1	67	4e-13	68.2	Sinorhizobium medicae	Bacteria	Proteobacteria	Alphaproteobacteria	Rhizobiales
WP_011382926	46.38	72.46	69	37	0	1	69	5	73	6e-13	67.8	Magnetospirillum magneticum	Bacteria	Proteobacteria	Alphaproteobacteria	Rhodospirillales
KGJ08568	51.47	73.53	68	33	0	1	68	1	68	7e-13	67.4	Paracoccus versutus	Bacteria	Proteobacteria	Alphaproteobacteria	Rhodobacterales
KGJ12731	51.47	73.53	68	33	0	1	68	1	68	7e-13	67.4	Paracoccus versutus	Bacteria	Proteobacteria	Alphaproteobacteria	Rhodobacterales
WP_011746480	51.47	73.53	68	33	0	1	68	8	75	8e-13	67.4	Paracoccus denitrificans	Bacteria	Proteobacteria	Alphaproteobacteria	Rhodobacterales
WP_029624766	56.06	69.7	66	29	0	1	66	1	66	8e-13	67.4	Sphingomonas sp. KC8	Bacteria	Proteobacteria	Alphaproteobacteria	Sphingomonadales
WP_026687387	52.31	72.31	65	31	0	2	66	7	71	1e-12	67.0	Azovibrio restrictus	Bacteria	Proteobacteria	Betaproteobacteria	Rhodocyclales
WP_006728713	49.3	66.2	71	36	0	1	71	1	71	1e-12	67.4	Agrobacterium albertimagni	Bacteria	Proteobacteria	Alphaproteobacteria	Rhizobiales
WP_012455669	50.75	68.66	67	33	0	3	69	9	75	1e-12	67.0	Methylobacterium	Bacteria	Proteobacteria	Alphaproteobacteria	Rhizobiales
WP_029630562	51.47	69.12	68	33	0	4	71	11	78	2e-12	66.6	[Scytonema hofmanni] UTEX 2349	Bacteria	Cyanobacteria	Nostocales	Microchaetaceae
WP_017327289	48.53	70.59	68	35	0	4	71	6	73	2e-12	66.6	Synechococcus sp. PCC 7336	Bacteria	Cyanobacteria	Oscillatoriophycideae	Chroococcales
WP_020186229	50	69.7	66	33	0	1	66	1	66	2e-12	66.6	Methylopila sp. 73B	Bacteria	Proteobacteria	Alphaproteobacteria	Rhizobiales
WP_004553166	47.83	71.01	69	36	0	1	69	15	83	2e-12	66.6	Burkholderia pseudomallei	Bacteria	Proteobacteria	Betaproteobacteria	Burkholderiales
WP_031257028	47.14	70	70	36	1	3	72	17	85	2e-12	67.0	Curvibacter lanceolatus	Bacteria	Proteobacteria	Betaproteobacteria	Burkholderiales
WP_013232102	53.12	70.31	64	30	0	4	67	11	74	2e-12	66.6	Herbaspirillum seropedicae	Bacteria	Proteobacteria	Betaproteobacteria	Burkholderiales
WP_008231170	50.75	70.15	67	33	0	2	68	8	74	3e-12	66.2	Roseobacter sp. CCS2	Bacteria	Proteobacteria	Alphaproteobacteria	Rhodobacterales
WP_028447952	47.76	76.12	67	35	0	3	69	17	83	3e-12	66.2	Chitinimonas koreensis	Bacteria	Proteobacteria	Betaproteobacteria	Burkholderiales
WP_015460457	47.06	72.06	68	36	0	1	68	1	68	3e-12	65.9	Sphingomonas sp. MM-1	Bacteria	Proteobacteria	Alphaproteobacteria	Sphingomonadales
WP_021035838	53.97	73.02	63	29	0	4	66	11	73	3e-12	65.9	Sulfuricella denitrificans	Bacteria	Proteobacteria	Betaproteobacteria	Sulfuricellales
WP_020186177	49.25	70.15	67	34	0	1	67	1	67	4e-12	65.9	Methylopila sp. 73B	Bacteria	Proteobacteria	Alphaproteobacteria	Rhizobiales
WP_017452712	51.56	70.31	64	31	0	4	67	11	74	4e-12	65.9	Herbaspirillum	Bacteria	Proteobacteria	Betaproteobacteria	Burkholderiales
WP_026191863	43.66	70.42	71	40	0	1	71	1	71	4e-12	66.2	Bradyrhizobium elkanii	Bacteria	Proteobacteria	Alphaproteobacteria	Rhizobiales
EXL09421	55.74	70.49	61	27	0	6	66	7	67	4e-12	65.5	Aquamicrobium defluvii	Bacteria	Proteobacteria	Alphaproteobacteria	Rhizobiales
WP_019172915	55.74	70.49	61	27	0	6	66	10	70	4e-12	65.5	Pseudaminobacter salicylatoxidans	Bacteria	Proteobacteria	Alphaproteobacteria	Rhizobiales
WP_026233326	42.03	73.91	69	40	0	1	69	1	69	5e-12	65.5	Bradyrhizobium sp. WSM4349	Bacteria	Proteobacteria	Alphaproteobacteria	Rhizobiales
WP_023760176	47.06	73.53	68	36	0	1	68	1	68	6e-12	65.1	Mesorhizobium sp. LNHC252B00	Bacteria	Proteobacteria	Alphaproteobacteria	Rhizobiales
WP_002714508	41.56	66.23	77	41	1	1	73	1	77	6e-12	65.1	Afipia clevelandensis	Bacteria	Proteobacteria	Alphaproteobacteria	Rhizobiales
WP_013640756	43.94	69.7	66	37	0	1	66	1	66	6e-12	65.1	Acidiphilium multivorum	Bacteria	Proteobacteria	Alphaproteobacteria	Rhodospirillales
WP_019051889	44.29	67.14	70	39	0	1	70	1	70	7e-12	65.1	Sphingobium xenophagum	Bacteria	Proteobacteria	Alphaproteobacteria	Sphingomonadales
BAP55538	53.03	68.18	66	31	0	1	66	5	70	7e-12	65.1	Thioploca ingrica	Bacteria	Proteobacteria	Gammaproteobacteria	Thiotrichales
WP_029770406	47.76	73.13	67	35	0	3	69	28	94	7e-12	65.5	Pseudogulbenkiania sp. MAI-1	Bacteria	Proteobacteria	Betaproteobacteria	Neisseriales
KCZ47209	42.42	71.21	66	38	0	1	66	6	71	8e-12	65.5	Hyphomonas sp. T16B2	Bacteria	Proteobacteria	Alphaproteobacteria	Rhodobacterales
WP_019847754	46.38	65.22	69	37	0	1	69	1	69	9e-12	65.1	Caulobacter sp. JGI 0001010-J14	Bacteria	Proteobacteria	Alphaproteobacteria	Caulobacterales
WP_007600282	42.25	67.61	71	41	0	1	71	1	71	9e-12	65.1	Bradyrhizobium sp. WSM1253	Bacteria	Proteobacteria	Alphaproteobacteria	Rhizobiales
WP_029198904	47.76	70.15	67	35	0	1	67	1	67	9e-12	65.1	Paenibacillus alginolyticus	Bacteria	Firmicutes	Bacilli	Bacillales
WP_009031634	48.44	71.88	64	33	0	4	67	11	74	1e-11	64.7	Bradyrhizobium sp. ORS 375	Bacteria	Proteobacteria	Alphaproteobacteria	Rhizobiales
WP_024575435	45.71	65.71	70	38	0	1	70	1	70	1e-11	64.7	Afipia	Bacteria	Proteobacteria	Alphaproteobacteria	Rhizobiales
WP_026149714	43.48	65.22	69	39	0	1	69	1	69	1e-11	64.7	Sphingobium xenophagum	Bacteria	Proteobacteria	Alphaproteobacteria	Sphingomonadales
WP_031256841	47.83	69.57	69	35	1	3	71	17	84	1e-11	65.1	Curvibacter lanceolatus	Bacteria	Proteobacteria	Betaproteobacteria	Burkholderiales
WP_010786358	43.28	65.67	67	38	0	3	69	17	83	1e-11	65.1	Haemophilus parasuis	Bacteria	Proteobacteria	Gammaproteobacteria	Pasteurellales
WP_024511990	42.25	67.61	71	41	0	1	71	1	71	1e-11	64.7	Bradyrhizobium sp. ARR65	Bacteria	Proteobacteria	Alphaproteobacteria	Rhizobiales
WP_026678511	43.28	68.66	67	38	0	1	67	1	67	1e-11	64.7	Fictibacillus gelatini	Bacteria	Firmicutes	Bacilli	Bacillales
WP_021027136	44.93	72.46	69	37	1	3	71	17	84	1e-11	64.7	Comamonas sp. B-9	Bacteria	Proteobacteria	Betaproteobacteria	Burkholderiales
WP_027534816	40.85	67.61	71	42	0	1	71	1	71	1e-11	64.7	Bradyrhizobium sp. WSM3983	Bacteria	Proteobacteria	Alphaproteobacteria	Rhizobiales
AIK91064	43.28	65.67	67	38	0	3	69	17	83	1e-11	64.7	Haemophilus parasuis	Bacteria	Proteobacteria	Gammaproteobacteria	Pasteurellales
WP_020811430	47.14	62.86	70	37	0	2	71	15	84	1e-11	64.3	Agrobacterium tumefaciens	Bacteria	Proteobacteria	Alphaproteobacteria	Rhizobiales
KDB05125	45.71	61.43	70	38	0	1	70	1	70	2e-11	63.9	Defluviimonas sp. 20V17	Bacteria	Proteobacteria	Alphaproteobacteria	Rhodobacterales
WP_014498605	40.58	71.01	69	41	0	1	69	1	69	2e-11	64.3	Bradyrhizobium japonicum	Bacteria	Proteobacteria	Alphaproteobacteria	Rhizobiales
WP_009935582	44.44	68.06	72	39	1	2	73	16	86	2e-11	64.3	Burkholderia pseudomallei	Bacteria	Proteobacteria	Betaproteobacteria	Burkholderiales
WP_004271910	44.44	70.83	72	40	0	1	72	1	72	2e-11	63.9	Nitrospirillum amazonense	Bacteria	Proteobacteria	Alphaproteobacteria	Rhodospirillales
WP_010238733	40.91	71.21	66	39	0	1	66	1	66	2e-11	64.3	Citromicrobium bathyomarinum	Bacteria	Proteobacteria	Alphaproteobacteria	Sphingomonadales
WP_013149325	49.23	70.77	65	33	0	3	67	5	69	2e-11	63.9	Methylotenera versatilis	Bacteria	Proteobacteria	Betaproteobacteria	Methylophilales
WP_024078888	47.76	68.66	67	35	0	1	67	1	67	2e-11	64.3	Magnetospirillum gryphiswaldense	Bacteria	Proteobacteria	Alphaproteobacteria	Rhodospirillales
WP_013831674	43.48	65.22	69	39	0	1	69	1	69	2e-11	63.9	Novosphingobium sp. PP1Y	Bacteria	Proteobacteria	Alphaproteobacteria	Sphingomonadales
WP_023697100	43.48	65.22	69	39	0	1	69	1	69	2e-11	63.9	Mesorhizobium sp. LSJC265A00	Bacteria	Proteobacteria	Alphaproteobacteria	Rhizobiales
WP_032929988	42.25	63.38	71	41	0	1	71	1	71	2e-11	63.9	Mesorhizobium loti	Bacteria	Proteobacteria	Alphaproteobacteria	Rhizobiales
WP_007605949	40.85	67.61	71	42	0	1	71	1	71	3e-11	63.9	Bradyrhizobium sp. WSM471	Bacteria	Proteobacteria	Alphaproteobacteria	Rhizobiales
WP_033015941	43.08	67.69	65	37	0	2	66	4	68	3e-11	63.5	Geobacillus stearothermophilus	Bacteria	Firmicutes	Bacilli	Bacillales
WP_024922395	44.12	69.12	68	38	0	1	68	1	68	3e-11	63.5	Mesorhizobium	Bacteria	Proteobacteria	Alphaproteobacteria	Rhizobiales
WP_021689763	47.06	67.65	68	36	0	1	68	1	68	3e-11	63.2	Novosphingobium tardaugens	Bacteria	Proteobacteria	Alphaproteobacteria	Sphingomonadales
WP_027168246	45.59	73.53	68	37	0	1	68	1	68	3e-11	63.2	Mesorhizobium sp. WSM3224	Bacteria	Proteobacteria	Alphaproteobacteria	Rhizobiales
WP_013212167	43.66	67.61	71	39	1	2	72	16	85	3e-11	63.9	Ralstonia solanacearum	Bacteria	Proteobacteria	Betaproteobacteria	Burkholderiales
WP_024648573	53.12	67.19	64	30	0	6	69	13	76	3e-11	63.2	Pseudomonas syringae	Bacteria	Proteobacteria	Gammaproteobacteria	Pseudomonadales
WP_024583973	38.96	67.53	77	43	1	1	73	1	77	4e-11	63.2	Bradyrhizobium sp. OHSU_III	Bacteria	Proteobacteria	Alphaproteobacteria	Rhizobiales
WP_026002496	43.06	66.67	72	41	0	1	72	1	72	4e-11	63.2	Sphingobium xenophagum	Bacteria	Proteobacteria	Alphaproteobacteria	Sphingomonadales
EGI01443	55.56	66.67	63	28	0	7	69	14	76	4e-11	63.2	Pseudomonas syringae pv. oryzae str. 1_6	Bacteria	Proteobacteria	Gammaproteobacteria	Pseudomonadales
EWH09825	43.66	66.2	71	40	0	1	71	1	71	5e-11	62.8	Cellulophaga geojensis KL-A	Bacteria	Bacteroidetes	Flavobacteriia	Flavobacteriales
WP_011349235	45.07	69.01	71	39	0	1	71	32	102	5e-11	63.5	Burkholderia lata	Bacteria	Proteobacteria	Betaproteobacteria	Burkholderiales
WP_027810318	44.29	67.14	70	38	1	2	71	16	84	5e-11	63.2	Burkholderia cenocepacia	Bacteria	Proteobacteria	Betaproteobacteria	Burkholderiales
WP_025431039	38.96	62.34	77	40	1	1	70	1	77	6e-11	63.2	Ensifer adhaerens	Bacteria	Proteobacteria	Alphaproteobacteria	Rhizobiales
WP_032957650	56.9	72.41	58	25	0	10	67	19	76	6e-11	62.8	Bordetella	Bacteria	Proteobacteria	Betaproteobacteria	Burkholderiales
WP_011148394	39.44	66.2	71	43	0	3	73	7	77	9e-11	62.4	Photorhabdus luminescens	Bacteria	Proteobacteria	Gammaproteobacteria	Enterobacteriales
WP_020398965	48.48	66.67	66	34	0	1	66	1	66	9e-11	62.0	Kordiimonas gwangyangensis	Bacteria	Proteobacteria	Alphaproteobacteria	Kordiimonadales
WP_011647534	43.28	71.64	67	38	0	1	67	1	67	9e-11	62.0	Hyphomonas neptunium	Bacteria	Proteobacteria	Alphaproteobacteria	Rhodobacterales
AIQ93120	51.52	66.67	66	32	0	3	68	9	74	9e-11	62.0	Methylobacterium oryzae CBMB20	Bacteria	Proteobacteria	Alphaproteobacteria	Rhizobiales
WP_002717852	41.18	70.59	68	40	0	1	68	1	68	1e-10	62.0	Afipia felis	Bacteria	Proteobacteria	Alphaproteobacteria	Rhizobiales
WP_002718031	42.65	69.12	68	39	0	1	68	1	68	1e-10	62.0	Afipia	Bacteria	Proteobacteria	Alphaproteobacteria	Rhizobiales
WP_026595409	43.48	68.12	69	39	0	1	69	1	69	1e-10	62.4	Methyloferula stellata	Bacteria	Proteobacteria	Alphaproteobacteria	Rhizobiales
AGF25456	49.32	63.01	73	35	1	1	71	1	73	1e-10	62.0	Variovorax sp. WDL1	Bacteria	Proteobacteria	Betaproteobacteria	Burkholderiales
WP_021117506	41.79	64.18	67	39	0	3	69	17	83	1e-10	62.4	Haemophilus parasuis	Bacteria	Proteobacteria	Gammaproteobacteria	Pasteurellales
WP_006613587	43.48	65.22	69	39	0	1	69	1	69	1e-10	62.0	Bradyrhizobium sp. ORS 285	Bacteria	Proteobacteria	Alphaproteobacteria	Rhizobiales
WP_024896540	41.67	69.44	72	41	1	1	71	1	72	1e-10	61.6	Ochrobactrum rhizosphaerae	Bacteria	Proteobacteria	Alphaproteobacteria	Rhizobiales
WP_008119144	50	68.75	64	32	0	4	67	11	74	1e-10	62.0	Herbaspirillum sp. YR522	Bacteria	Proteobacteria	Betaproteobacteria	Burkholderiales
AHY56246	46.43	76.79	56	30	0	16	71	1	56	1e-10	61.6	Bradyrhizobium japonicum SEMIA 5079	Bacteria	Proteobacteria	Alphaproteobacteria	Rhizobiales
WP_025557000	46.38	62.32	69	37	0	1	69	1	69	1e-10	62.0	Rhizobiales bacterium JGI 0001002-O7	Bacteria	Proteobacteria	Alphaproteobacteria	Rhizobiales
WP_012584388	42.86	65.71	70	40	0	1	70	14	83	1e-10	62.0	Thauera sp. MZ1T	Bacteria	Proteobacteria	Betaproteobacteria	Rhodocyclales
AGC71241	42.65	70.59	68	39	0	1	68	1	68	2e-10	61.6	uncultured bacterium A1Q1_fos_75	Bacteria	environmental samples
WP_004698325	49.25	67.16	67	34	0	1	67	1	67	2e-10	61.2	Veillonella parvula	Bacteria	Firmicutes	Negativicutes	Selenomonadales
WP_022712958	44.93	63.77	69	38	0	1	69	1	69	2e-10	61.6	Rhizobium mongolense	Bacteria	Proteobacteria	Alphaproteobacteria	Rhizobiales
WP_026191846	44.44	68.25	63	35	0	7	69	1	63	2e-10	61.6	Bradyrhizobium elkanii	Bacteria	Proteobacteria	Alphaproteobacteria	Rhizobiales
WP_011510970	47.22	66.67	72	37	1	2	73	15	85	2e-10	61.6	Nitrobacter hamburgensis	Bacteria	Proteobacteria	Alphaproteobacteria	Rhizobiales
WP_001805387	46.15	66.15	65	35	0	3	67	7	71	2e-10	61.2	Enterobacteriaceae	Bacteria	Proteobacteria	Gammaproteobacteria	Enterobacteriales
KGK30777	46.27	68.66	67	36	0	1	67	1	67	2e-10	60.8	Cellulophaga sp. E6(2014)	Bacteria	Bacteroidetes	Flavobacteriia	Flavobacteriales
AHG44149	49.28	63.77	69	35	0	1	69	1	69	2e-10	61.2	Rhizobium leguminosarum bv. trifolii CB782	Bacteria	Proteobacteria	Alphaproteobacteria	Rhizobiales
WP_016980435	52.38	65.08	63	30	0	7	69	14	76	2e-10	61.2	Pseudomonas amygdali	Bacteria	Proteobacteria	Gammaproteobacteria	Pseudomonadales
WP_023692709	44.78	68.66	67	37	0	1	67	1	67	2e-10	61.2	Mesorhizobium	Bacteria	Proteobacteria	Alphaproteobacteria	Rhizobiales
WP_013639380	42.25	64.79	71	41	0	1	71	1	71	2e-10	61.6	Acidiphilium multivorum	Bacteria	Proteobacteria	Alphaproteobacteria	Rhodospirillales
WP_013722513	42.03	66.67	69	40	0	3	71	17	85	3e-10	61.2	Alicycliphilus denitrificans	Bacteria	Proteobacteria	Betaproteobacteria	Burkholderiales
WP_023750141	40.58	62.32	69	41	0	1	69	1	69	3e-10	61.2	Mesorhizobium sp. LNJC384A00	Bacteria	Proteobacteria	Alphaproteobacteria	Rhizobiales
WP_031454158	46.97	69.7	66	35	0	1	66	1	66	3e-10	60.8	Flavobacterium chungangense	Bacteria	Bacteroidetes	Flavobacteriia	Flavobacteriales
WP_006728049	40	68.57	70	42	0	1	70	1	70	3e-10	60.8	Agrobacterium albertimagni	Bacteria	Proteobacteria	Alphaproteobacteria	Rhizobiales
WP_018859157	46.38	65.22	69	37	0	1	69	1	69	3e-10	60.8	Rhizobium	Bacteria	Proteobacteria	Alphaproteobacteria	Rhizobiales
WP_012751975	46.38	60.87	69	37	0	1	69	1	69	3e-10	61.2	Methylobacterium extorquens	Bacteria	Proteobacteria	Alphaproteobacteria	Rhizobiales
CDX24368	46.48	69.01	71	38	0	1	71	1	71	3e-10	60.5	Mesorhizobium plurifarium	Bacteria	Proteobacteria	Alphaproteobacteria	Rhizobiales
WP_013454074	49.21	65.08	63	32	0	5	67	10	72	3e-10	60.8	Marivirga tractuosa	Bacteria	Bacteroidetes	Cytophagia	Cytophagales
WP_032138184	41.18	69.12	68	40	0	2	69	16	83	3e-10	60.8	Kingella sp. Sch538	Bacteria	Proteobacteria	Betaproteobacteria	Neisseriales
WP_012093615	42.25	64.79	71	41	0	1	71	1	71	4e-10	60.8	Ochrobactrum anthropi	Bacteria	Proteobacteria	Alphaproteobacteria	Rhizobiales
WP_029724308	46.15	73.85	65	35	0	2	66	8	72	4e-10	60.5	Sphingomonas sp. JGI 0001003-D23	Bacteria	Proteobacteria	Alphaproteobacteria	Sphingomonadales
EJZ33937	36.62	69.01	71	45	0	1	71	1	71	4e-10	60.8	Bradyrhizobium sp. CCGE-LA001	Bacteria	Proteobacteria	Alphaproteobacteria	Rhizobiales
WP_003693217	40.85	67.61	71	42	0	2	72	17	87	4e-10	61.2	Neisseria gonorrhoeae	Bacteria	Proteobacteria	Betaproteobacteria	Neisseriales
WP_025462874	40.85	67.61	71	42	0	2	72	16	86	4e-10	61.2	Neisseria gonorrhoeae	Bacteria	Proteobacteria	Betaproteobacteria	Neisseriales
WP_003584346	49.28	62.32	69	35	0	1	69	1	69	4e-10	60.8	Rhizobium leguminosarum	Bacteria	Proteobacteria	Alphaproteobacteria	Rhizobiales
WP_009116769	41.67	69.44	72	41	1	2	73	16	86	4e-10	60.8	Neisseria wadsworthii	Bacteria	Proteobacteria	Betaproteobacteria	Neisseriales
KEA04288	39.39	65.15	66	40	0	1	66	1	66	4e-10	60.8	Agrobacterium rhizogenes	Bacteria	Proteobacteria	Alphaproteobacteria	Rhizobiales
WP_029290836	44.12	64.71	68	38	0	2	69	7	74	4e-10	60.5	Pseudomonas fluorescens	Bacteria	Proteobacteria	Gammaproteobacteria	Pseudomonadales
WP_021100688	40.85	66.2	71	42	0	1	71	1	71	4e-10	60.5	Thalassobacter arenae	Bacteria	Proteobacteria	Alphaproteobacteria	Rhodobacterales
WP_007638934	46.15	70.77	65	35	0	3	67	5	69	5e-10	60.1	Cellvibrio sp. BR	Bacteria	Proteobacteria	Gammaproteobacteria	Pseudomonadales
WP_016782980	52.31	66.15	65	31	0	2	66	9	73	5e-10	60.1	Pseudomonas fragi	Bacteria	Proteobacteria	Gammaproteobacteria	Pseudomonadales
WP_027583920	42.86	70	70	40	0	1	70	1	70	5e-10	60.1	Bradyrhizobium sp. Ai1a-2	Bacteria	Proteobacteria	Alphaproteobacteria	Rhizobiales
WP_010415297	43.94	63.64	66	37	0	1	66	1	66	5e-10	60.1	Citromicrobium sp. JLT1363	Bacteria	Proteobacteria	Alphaproteobacteria	Sphingomonadales
KCZ53628	43.28	67.16	67	38	0	1	67	1	67	5e-10	60.1	Hyphomonas sp. 25B14_1	Bacteria	Proteobacteria	Alphaproteobacteria	Rhodobacterales
WP_018068140	44.93	65.22	69	38	0	1	69	1	69	5e-10	60.5	Rhizobium leguminosarum	Bacteria	Proteobacteria	Alphaproteobacteria	Rhizobiales
WP_012776649	40	67.69	65	39	0	2	66	6	70	6e-10	60.1	Photorhabdus asymbiotica	Bacteria	Proteobacteria	Gammaproteobacteria	Enterobacteriales
WP_025697749	41.79	71.64	67	39	0	1	67	1	67	6e-10	60.1	Paenibacillus forsythiae	Bacteria	Firmicutes	Bacilli	Bacillales
WP_027532592	46.27	68.66	67	36	0	1	67	1	67	6e-10	60.1	Bradyrhizobium sp. WSM3983	Bacteria	Proteobacteria	Alphaproteobacteria	Rhizobiales
AHY48564	49.09	70.91	55	28	0	15	69	5	59	6e-10	60.1	Bradyrhizobium japonicum SEMIA 5079	Bacteria	Proteobacteria	Alphaproteobacteria	Rhizobiales
WP_006623971	48.44	68.75	64	33	0	4	67	6	69	6e-10	59.7	Arthrospira platensis	Bacteria	Cyanobacteria	Oscillatoriophycideae	Oscillatoriales
WP_017512725	53.97	68.25	63	29	0	4	66	11	73	6e-10	60.1	Cupriavidus metallidurans	Bacteria	Proteobacteria	Betaproteobacteria	Burkholderiales
WP_002718032	43.28	73.13	67	38	0	1	67	1	67	6e-10	60.1	Afipia	Bacteria	Proteobacteria	Alphaproteobacteria	Rhizobiales
EXL02507	40	64.29	70	42	0	1	70	1	70	6e-10	59.7	Ochrobactrum anthropi	Bacteria	Proteobacteria	Alphaproteobacteria	Rhizobiales
WP_025458461	40.85	67.61	71	42	0	2	72	16	86	6e-10	60.5	Neisseria polysaccharea	Bacteria	Proteobacteria	Betaproteobacteria	Neisseriales
WP_029771643	40.85	67.61	71	42	0	2	72	6	76	7e-10	60.1	Neisseria meningitidis	Bacteria	Proteobacteria	Betaproteobacteria	Neisseriales
WP_010968620	40.58	62.32	69	41	0	1	69	1	69	7e-10	60.1	Sinorhizobium meliloti	Bacteria	Proteobacteria	Alphaproteobacteria	Rhizobiales
WP_002233888	40.85	67.61	71	42	0	2	72	16	86	7e-10	60.5	Neisseria meningitidis	Bacteria	Proteobacteria	Betaproteobacteria	Neisseriales
WP_028095995	45.45	60.61	66	36	0	1	66	1	66	7e-10	59.7	Dongia sp. URHE0060	Bacteria	Proteobacteria	Alphaproteobacteria	Rhodospirillales
EGC53019	40.85	67.61	71	42	0	2	72	9	79	7e-10	60.1	Neisseria meningitidis OX99.30304	Bacteria	Proteobacteria	Betaproteobacteria	Neisseriales
CBA07557	40.85	67.61	71	42	0	2	72	48	118	7e-10	60.8	Neisseria meningitidis alpha275	Bacteria	Proteobacteria	Betaproteobacteria	Neisseriales
WP_014338722	42.65	64.71	68	39	0	2	69	7	74	7e-10	60.1	Pseudomonas fluorescens	Bacteria	Proteobacteria	Gammaproteobacteria	Pseudomonadales
WP_002239082	40.85	67.61	71	42	0	2	72	16	86	7e-10	60.5	Neisseria meningitidis	Bacteria	Proteobacteria	Betaproteobacteria	Neisseriales
WP_002234889	40.85	67.61	71	42	0	2	72	16	86	7e-10	60.5	Neisseria meningitidis	Bacteria	Proteobacteria	Betaproteobacteria	Neisseriales
WP_002223761	40.85	67.61	71	42	0	2	72	17	87	7e-10	60.5	Neisseria meningitidis	Bacteria	Proteobacteria	Betaproteobacteria	Neisseriales
WP_002236989	40.85	67.61	71	42	0	2	72	16	86	7e-10	60.5	Neisseria	Bacteria	Proteobacteria	Betaproteobacteria	Neisseriales
WP_025060026	44.78	71.64	67	37	0	1	67	1	67	7e-10	59.7	Sulfitobacter donghicola	Bacteria	Proteobacteria	Alphaproteobacteria	Rhodobacterales
WP_002224524	40.85	67.61	71	42	0	2	72	16	86	8e-10	60.5	Neisseria meningitidis	Bacteria	Proteobacteria	Betaproteobacteria	Neisseriales
WP_002261458	40.85	67.61	71	42	0	2	72	28	98	8e-10	60.5	Neisseria meningitidis	Bacteria	Proteobacteria	Betaproteobacteria	Neisseriales
WP_002213537	40.85	67.61	71	42	0	2	72	17	87	8e-10	60.5	Neisseria	Bacteria	Proteobacteria	Betaproteobacteria	Neisseriales
WP_000355838	46.48	59.15	71	38	0	1	71	1	71	8e-10	59.7	Bacillus cereus	Bacteria	Firmicutes	Bacilli	Bacillales
WP_003688619	40.85	67.61	71	42	0	2	72	17	87	8e-10	60.5	Neisseria gonorrhoeae	Bacteria	Proteobacteria	Betaproteobacteria	Neisseriales
WP_009346158	40.85	67.61	71	42	0	2	72	17	87	8e-10	60.5	Neisseria meningitidis	Bacteria	Proteobacteria	Betaproteobacteria	Neisseriales
WP_010358148	40.85	67.61	71	42	0	2	72	16	86	8e-10	60.1	Neisseria gonorrhoeae	Bacteria	Proteobacteria	Betaproteobacteria	Neisseriales
WP_019272364	40.85	67.61	71	42	0	2	72	16	86	8e-10	60.1	Neisseria lactamica	Bacteria	Proteobacteria	Betaproteobacteria	Neisseriales
WP_003710267	40.85	67.61	71	42	0	2	72	17	87	8e-10	60.1	Neisseria	Bacteria	Proteobacteria	Betaproteobacteria	Neisseriales
WP_002217180	40.85	67.61	71	42	0	2	72	16	86	8e-10	60.1	Neisseria meningitidis	Bacteria	Proteobacteria	Betaproteobacteria	Neisseriales
WP_017661930	46.15	69.23	65	35	0	2	66	7	71	8e-10	59.7	Geitlerinema sp. PCC 7105	Bacteria	Cyanobacteria	Oscillatoriophycideae	Oscillatoriales
WP_016973554	42.65	63.24	68	39	0	2	69	7	74	8e-10	59.7	Pseudomonas tolaasii	Bacteria	Proteobacteria	Gammaproteobacteria	Pseudomonadales
WP_014574010	40.85	67.61	71	42	0	2	72	17	87	8e-10	60.1	Neisseria meningitidis	Bacteria	Proteobacteria	Betaproteobacteria	Neisseriales
AFV09322	44.26	75.41	61	34	0	6	66	7	67	9e-10	59.3	Planococcus citreus	Bacteria	Firmicutes	Bacilli	Bacillales
WP_014581638	40.85	67.61	71	42	0	2	72	16	86	9e-10	60.1	Neisseria meningitidis	Bacteria	Proteobacteria	Betaproteobacteria	Neisseriales
3VK0	40.85	67.61	71	42	0	2	72	17	87	9e-10	60.1	Neisseria meningitidis MC58	Bacteria	Proteobacteria	Betaproteobacteria	Neisseriales
WP_023700968	36.62	66.2	71	45	0	1	71	1	71	9e-10	59.7	Mesorhizobium sp. LSJC264A00	Bacteria	Proteobacteria	Alphaproteobacteria	Rhizobiales
WP_018700325	38.03	61.97	71	44	0	1	71	1	71	9e-10	59.7	Amorphus coralli	Bacteria	Proteobacteria	Alphaproteobacteria	Rhizobiales
WP_026186788	44.78	67.16	67	37	0	1	67	1	67	9e-10	59.3	Ensifer sp. BR816	Bacteria	Proteobacteria	Alphaproteobacteria	Rhizobiales
WP_027571474	46.27	67.16	67	36	0	1	67	1	67	1e-09	59.3	Bradyrhizobium sp. WSM1743	Bacteria	Proteobacteria	Alphaproteobacteria	Rhizobiales
WP_008053423	48.44	68.75	64	33	0	4	67	23	86	1e-09	59.7	Arthrospira sp. PCC 8005	Bacteria	Cyanobacteria	Oscillatoriophycideae	Oscillatoriales
WP_027138819	46.97	62.12	66	35	0	1	66	1	66	1e-09	59.3	Gaetbulibacter saemankumensis	Bacteria	Bacteroidetes	Flavobacteriia	Flavobacteriales
WP_014957363	46.88	70.31	64	34	0	3	66	8	71	1e-09	59.7	Desulfobacula toluolica	Bacteria	Proteobacteria	Deltaproteobacteria	Desulfobacterales
WP_021110205	42.86	63.49	63	36	0	7	69	1	63	1e-09	59.3	Haemophilus parasuis	Bacteria	Proteobacteria	Gammaproteobacteria	Pasteurellales
WP_008695577	43.94	66.67	66	37	0	1	66	1	66	1e-09	59.3	Fusobacterium ulcerans	Bacteria	Fusobacteria	Fusobacteriales	Fusobacteriaceae
AED98739	44.62	63.08	65	36	0	3	67	7	71	1e-09	59.3	Proteus mirabilis	Bacteria	Proteobacteria	Gammaproteobacteria	Enterobacteriales
WP_027604127	42.65	64.71	68	39	0	2	69	7	74	1e-09	59.3	Pseudomonas sp. LAMO17WK12:I2	Bacteria	Proteobacteria	Gammaproteobacteria	Pseudomonadales
WP_023679380	42.65	64.71	68	39	0	1	68	1	68	1e-09	58.9	Mesorhizobium sp. LSJC280B00	Bacteria	Proteobacteria	Alphaproteobacteria	Rhizobiales
AIQ60169	43.28	70.15	67	38	0	1	67	1	67	1e-09	58.9	Paenibacillus borealis	Bacteria	Firmicutes	Bacilli	Bacillales
AHI52424	42.86	65.08	63	36	0	6	68	9	71	1e-09	58.9	Spiroplasma culicicola AES-1	Bacteria	Tenericutes	Mollicutes	Entomoplasmatales
WP_009036449	43.28	68.66	67	38	0	1	67	1	67	1e-09	58.9	Indibacter alkaliphilus	Bacteria	Bacteroidetes	Cytophagia	Cytophagales
WP_031322365	50	68.75	64	32	0	3	66	9	72	1e-09	58.9	Rhodobacteraceae bacterium PD-2	Bacteria	Proteobacteria	Alphaproteobacteria	Rhodobacterales
WP_022709229	37.68	62.32	69	43	0	1	69	1	69	1e-09	59.3	Pseudochrobactrum sp. AO18b	Bacteria	Proteobacteria	Alphaproteobacteria	Rhizobiales
KAJ32817	40	62.86	70	42	0	1	70	1	70	1e-09	58.9	Agrobacterium tumefaciens	Bacteria	Proteobacteria	Alphaproteobacteria	Rhizobiales
WP_006019264	50	64.71	68	32	1	6	73	10	75	1e-09	58.9	Afipia broomeae	Bacteria	Proteobacteria	Alphaproteobacteria	Rhizobiales
WP_028143513	39.13	65.22	69	42	0	1	69	1	69	1e-09	59.3	Bradyrhizobium japonicum	Bacteria	Proteobacteria	Alphaproteobacteria	Rhizobiales
WP_002232462	40.85	67.61	71	42	0	2	72	16	86	2e-09	59.3	Neisseria meningitidis	Bacteria	Proteobacteria	Betaproteobacteria	Neisseriales
WP_005826130	44.62	69.23	65	36	0	3	67	12	76	2e-09	59.3	Actinobacillus minor	Bacteria	Proteobacteria	Gammaproteobacteria	Pasteurellales
WP_028740424	42.86	61.43	70	40	0	1	70	1	70	2e-09	58.9	Rhizobium leguminosarum	Bacteria	Proteobacteria	Alphaproteobacteria	Rhizobiales
WP_003174132	42.65	63.24	68	39	0	2	69	7	74	2e-09	58.9	Pseudomonas fluorescens	Bacteria	Proteobacteria	Gammaproteobacteria	Pseudomonadales
WP_031352346	40	62.86	70	42	0	1	70	1	70	2e-09	58.9	Ochrobactrum intermedium	Bacteria	Proteobacteria	Alphaproteobacteria	Rhizobiales
WP_017992120	40.91	65.15	66	39	0	1	66	1	66	2e-09	58.9	Rhizobium leguminosarum	Bacteria	Proteobacteria	Alphaproteobacteria	Rhizobiales
WP_007528511	49.18	67.21	61	31	0	1	61	1	61	2e-09	58.9	Rhizobium mesoamericanum	Bacteria	Proteobacteria	Alphaproteobacteria	Rhizobiales
WP_024511996	41.67	66.67	72	42	0	1	72	1	72	2e-09	58.5	Bradyrhizobium sp. ARR65	Bacteria	Proteobacteria	Alphaproteobacteria	Rhizobiales
WP_031280684	36.62	63.38	71	45	0	3	73	7	77	2e-09	58.5	Photorhabdus temperata	Bacteria	Proteobacteria	Gammaproteobacteria	Enterobacteriales
WP_007594546	41.67	65.28	72	42	0	1	72	1	72	2e-09	58.5	Bradyrhizobium sp. WSM1253	Bacteria	Proteobacteria	Alphaproteobacteria	Rhizobiales
AHI63835	47.69	64.62	65	34	0	6	70	13	77	2e-09	58.5	Burkholderia thailandensis H0587	Bacteria	Proteobacteria	Betaproteobacteria	Burkholderiales
WP_031690481	49.18	63.93	61	31	0	6	66	13	73	2e-09	58.5	Pseudomonas aeruginosa	Bacteria	Proteobacteria	Gammaproteobacteria	Pseudomonadales
WP_018319288	39.13	65.22	69	42	0	1	69	1	69	2e-09	58.9	Bradyrhizobium sp. WSM2793	Bacteria	Proteobacteria	Alphaproteobacteria	Rhizobiales
WP_024922394	45.45	71.21	66	36	0	1	66	1	66	2e-09	58.5	Mesorhizobium	Bacteria	Proteobacteria	Alphaproteobacteria	Rhizobiales
WP_023775572	35.21	64.79	71	46	0	1	71	1	71	2e-09	58.9	Mesorhizobium	Bacteria	Proteobacteria	Alphaproteobacteria	Rhizobiales
WP_006313351	45.07	61.97	71	39	0	1	71	1	71	2e-09	58.5	Agrobacterium sp. ATCC 31749	Bacteria	Proteobacteria	Alphaproteobacteria	Rhizobiales
WP_012768672	53.33	68.33	60	28	0	10	69	30	89	2e-09	58.9	Dickeya zeae	Bacteria	Proteobacteria	Gammaproteobacteria	Enterobacteriales
WP_027834192	43.08	69.23	65	37	0	2	66	3	67	2e-09	58.2	Maritalea myrionectae	Bacteria	Proteobacteria	Alphaproteobacteria	Rhizobiales
WP_028146284	46.88	67.19	64	34	0	3	66	9	72	2e-09	58.5	Bradyrhizobium genosp. SA-4	Bacteria	Proteobacteria	Alphaproteobacteria	Rhizobiales
WP_009183616	40.91	66.67	66	39	0	1	66	1	66	2e-09	58.2	Cecembia lonarensis	Bacteria	Bacteroidetes	Cytophagia	Cytophagales
WP_031508700	48.44	67.19	64	33	0	4	67	5	68	2e-09	58.2	Streptomyces megasporus	Bacteria	Actinobacteria	Actinobacteridae	Actinomycetales
WP_027711117	53.33	68.33	60	28	0	10	69	19	78	3e-09	58.5	Dickeya chrysanthemi	Bacteria	Proteobacteria	Gammaproteobacteria	Enterobacteriales
WP_013500625	44.12	69.12	68	38	0	1	68	1	68	3e-09	58.2	Rhodopseudomonas palustris	Bacteria	Proteobacteria	Alphaproteobacteria	Rhizobiales
WP_027677038	44.93	63.77	69	38	0	1	69	1	69	3e-09	58.5	Agrobacterium larrymoorei	Bacteria	Proteobacteria	Alphaproteobacteria	Rhizobiales
WP_007536963	49.18	67.21	61	31	0	1	61	1	61	3e-09	58.5	Rhizobium mesoamericanum	Bacteria	Proteobacteria	Alphaproteobacteria	Rhizobiales
WP_011649322	39.39	63.64	66	40	0	1	66	1	66	3e-09	58.5	Rhizobium leguminosarum	Bacteria	Proteobacteria	Alphaproteobacteria	Rhizobiales
KEK19917	43.28	61.19	67	38	0	1	67	1	67	3e-09	58.2	Bacillus manliponensis	Bacteria	Firmicutes	Bacilli	Bacillales
WP_025572816	45.45	68.18	66	36	0	1	66	1	66	3e-09	58.2	Flavobacterium sp. JGI 0001001-D01	Bacteria	Bacteroidetes	Flavobacteriia	Flavobacteriales
WP_003555113	39.39	63.64	66	40	0	1	66	1	66	3e-09	58.5	Rhizobium leguminosarum	Bacteria	Proteobacteria	Alphaproteobacteria	Rhizobiales
WP_013833388	41.79	61.19	67	39	0	3	69	9	75	3e-09	58.2	Novosphingobium sp. PP1Y	Bacteria	Proteobacteria	Alphaproteobacteria	Sphingomonadales
WP_008071413	42.65	63.24	68	39	0	2	69	7	74	3e-09	58.2	Pseudomonas sp. GM79	Bacteria	Proteobacteria	Gammaproteobacteria	Pseudomonadales
WP_013962699	42.42	63.64	66	38	0	1	66	1	66	3e-09	58.2	Roseobacter litoralis	Bacteria	Proteobacteria	Alphaproteobacteria	Rhodobacterales
WP_007010879	39.44	64.79	71	43	0	1	71	1	71	3e-09	58.2	Nitratireductor aquibiodomus	Bacteria	Proteobacteria	Alphaproteobacteria	Rhizobiales
WP_005792878	48.21	73.21	56	29	0	11	66	21	76	3e-09	58.2	Acidovorax delafieldii	Bacteria	Proteobacteria	Betaproteobacteria	Burkholderiales
WP_009338655	39.71	67.65	68	41	0	1	68	1	68	3e-09	58.2	Afipia sp. 1NLS2	Bacteria	Proteobacteria	Alphaproteobacteria	Rhizobiales
WP_011444030	42.03	65.22	69	40	0	1	69	1	69	4e-09	57.8	Novosphingobium aromaticivorans	Bacteria	Proteobacteria	Alphaproteobacteria	Sphingomonadales
WP_032702928	41.18	61.76	68	40	0	2	69	7	74	4e-09	58.2	Pseudomonas syringae	Bacteria	Proteobacteria	Gammaproteobacteria	Pseudomonadales
WP_027576979	37.68	66.67	69	43	0	1	69	1	69	4e-09	58.2	Bradyrhizobium sp. WSM1743	Bacteria	Proteobacteria	Alphaproteobacteria	Rhizobiales
WP_012776651	36.62	64.79	71	45	0	3	73	7	77	4e-09	57.8	Photorhabdus asymbiotica	Bacteria	Proteobacteria	Gammaproteobacteria	Enterobacteriales
WP_003548987	39.39	63.64	66	40	0	1	66	1	66	4e-09	58.2	Rhizobium leguminosarum	Bacteria	Proteobacteria	Alphaproteobacteria	Rhizobiales
WP_003523030	42.65	66.18	68	39	0	1	68	1	68	4e-09	57.8	Agrobacterium tumefaciens	Bacteria	Proteobacteria	Alphaproteobacteria	Rhizobiales
KDB05903	46.15	61.54	65	35	0	2	66	12	76	4e-09	57.8	Burkholderia sp. lig30	Bacteria	Proteobacteria	Betaproteobacteria	Burkholderiales
WP_006631055	50.88	66.67	57	28	0	11	67	16	72	4e-09	57.8	Microcoleus vaginatus	Bacteria	Cyanobacteria	Oscillatoriophycideae	Oscillatoriales
AIQ64872	43.06	66.67	72	41	0	1	72	1	72	4e-09	57.8	Paenibacillus stellifer	Bacteria	Firmicutes	Bacilli	Bacillales
WP_017529803	43.08	67.69	65	37	0	2	66	7	71	4e-09	57.8	Pseudomonas fluorescens	Bacteria	Proteobacteria	Gammaproteobacteria	Pseudomonadales
WP_009311881	40	65.71	70	42	0	2	71	16	85	4e-09	58.2	Neisseria sp. GT4A_CT1	Bacteria	Proteobacteria	Betaproteobacteria	Neisseriales
WP_029193960	40.3	65.67	67	40	0	1	67	1	67	4e-09	57.8	Paenibacillus alginolyticus	Bacteria	Firmicutes	Bacilli	Bacillales
WP_029250676	42.19	64.06	64	37	0	4	67	7	70	4e-09	57.4	Microgenomates bacterium SCGC AAA011-L6	Bacteria	Microgenomates
WP_021586775	42.47	63.01	73	40	1	1	73	1	71	4e-09	57.8	Ochrobactrum sp. EGD-AQ16	Bacteria	Proteobacteria	Alphaproteobacteria	Rhizobiales
AIQ13762	39.39	71.21	66	40	0	1	66	1	66	5e-09	57.8	Paenibacillus durus	Bacteria	Firmicutes	Bacilli	Bacillales
WP_003235912	43.08	67.69	65	37	0	2	66	7	71	5e-09	57.8	Pseudomonas fluorescens	Bacteria	Proteobacteria	Gammaproteobacteria	Pseudomonadales
WP_027912527	43.08	67.69	65	37	0	2	66	7	71	5e-09	57.8	Pseudomonas sp. URIL14HWK12:I7	Bacteria	Proteobacteria	Gammaproteobacteria	Pseudomonadales
KDP87837	37.5	67.19	64	40	0	4	67	14	77	5e-09	57.8	Cupriavidus sp. SK-3	Bacteria	Proteobacteria	Betaproteobacteria	Burkholderiales
WP_006211562	44.26	75.41	61	34	0	6	66	6	66	5e-09	57.8	Paenibacillus	Bacteria	Firmicutes	Bacilli	Bacillales
WP_027603217	43.08	67.69	65	37	0	2	66	7	71	5e-09	57.8	Pseudomonas sp. LAMO17WK12:I2	Bacteria	Proteobacteria	Gammaproteobacteria	Pseudomonadales
WP_005787013	43.08	67.69	65	37	0	2	66	7	71	5e-09	57.8	Pseudomonas synxantha	Bacteria	Proteobacteria	Gammaproteobacteria	Pseudomonadales
WP_009798578	42.03	65.22	69	40	0	1	69	1	69	5e-09	57.8	Nitrobacter sp. Nb-311A	Bacteria	Proteobacteria	Alphaproteobacteria	Rhizobiales
WP_010376679	48.44	65.62	64	33	0	4	67	11	74	5e-09	57.8	Enterobacteriaceae	Bacteria	Proteobacteria	Gammaproteobacteria	Enterobacteriales
WP_013843909	39.13	62.32	69	42	0	1	69	1	69	5e-09	57.8	Sinorhizobium meliloti	Bacteria	Proteobacteria	Alphaproteobacteria	Rhizobiales
WP_007901074	41.18	63.24	68	40	0	2	69	7	74	5e-09	57.8	Pseudomonas sp. GM102	Bacteria	Proteobacteria	Gammaproteobacteria	Pseudomonadales
WP_008883151	48.44	68.75	64	33	0	3	66	9	72	5e-09	57.4	Citreicella sp. SE45	Bacteria	Proteobacteria	Alphaproteobacteria	Rhodobacterales
WP_011923964	34.78	65.22	69	45	0	1	69	1	69	5e-09	57.4	Bradyrhizobium sp. ORS 278	Bacteria	Proteobacteria	Alphaproteobacteria	Rhizobiales
WP_008143929	47.89	60.56	71	35	1	3	73	7	75	6e-09	57.4	Bradyrhizobium sp. YR681	Bacteria	Proteobacteria	Alphaproteobacteria	Rhizobiales
WP_021197730	47.62	68.25	63	33	0	6	68	13	75	6e-09	57.4	Ralstonia sp. AU12-08	Bacteria	Proteobacteria	Betaproteobacteria	Burkholderiales
WP_003519897	39.39	65.15	66	40	0	1	66	9	74	6e-09	57.8	Agrobacterium tumefaciens	Bacteria	Proteobacteria	Alphaproteobacteria	Rhizobiales
WP_015952484	40.58	62.32	69	41	0	1	69	1	69	6e-09	57.4	Methylobacterium extorquens	Bacteria	Proteobacteria	Alphaproteobacteria	Rhizobiales
WP_028749526	49.18	67.21	61	31	0	1	61	1	61	6e-09	57.4	Rhizobium mesoamericanum	Bacteria	Proteobacteria	Alphaproteobacteria	Rhizobiales
AHL34888	43.08	67.69	65	37	0	2	66	7	71	6e-09	57.4	Pseudomonas brassicacearum	Bacteria	Proteobacteria	Gammaproteobacteria	Pseudomonadales
WP_021119190	41.94	62.9	62	36	0	8	69	2	63	7e-09	57.8	Haemophilus parasuis	Bacteria	Proteobacteria	Gammaproteobacteria	Pasteurellales
WP_011241868	44.78	65.67	67	37	0	1	67	4	70	7e-09	57.0	Ruegeria pomeroyi	Bacteria	Proteobacteria	Alphaproteobacteria	Rhodobacterales
WP_027875403	45.9	60.66	61	33	0	6	66	4	64	7e-09	57.0	Mesoplasma chauliocola	Bacteria	Tenericutes	Mollicutes	Entomoplasmatales
WP_007783890	41.54	64.62	65	38	0	2	66	3	67	7e-09	57.0	Desulfosporosinus youngiae	Bacteria	Firmicutes	Clostridia	Clostridiales
WP_025431227	40.85	57.75	71	42	0	1	71	1	71	7e-09	57.4	Ensifer adhaerens	Bacteria	Proteobacteria	Alphaproteobacteria	Rhizobiales
WP_003753308	44.62	67.69	65	36	0	4	68	11	75	7e-09	57.4	Neisseria polysaccharea	Bacteria	Proteobacteria	Betaproteobacteria	Neisseriales
WP_027838763	41.79	64.18	67	39	0	1	67	1	67	7e-09	57.0	Mastigocoleus testarum	Bacteria	Cyanobacteria	Stigonematales	Mastigocoleus
WP_008852725	43.94	63.64	66	37	0	1	66	1	66	7e-09	57.0	Gluconobacter morbifer	Bacteria	Proteobacteria	Alphaproteobacteria	Rhodospirillales
WP_023830737	41.67	66.67	72	41	1	1	72	1	71	7e-09	57.0	Mesorhizobium sp. L103C119B0	Bacteria	Proteobacteria	Alphaproteobacteria	Rhizobiales
WP_028712140	44.62	67.69	65	36	0	3	67	9	73	8e-09	57.0	Paracoccus sp. J55	Bacteria	Proteobacteria	Alphaproteobacteria	Rhodobacterales
WP_011314154	38.89	68.06	72	43	1	1	72	1	71	8e-09	57.0	Nitrobacter winogradskyi	Bacteria	Proteobacteria	Alphaproteobacteria	Rhizobiales
WP_014470997	41.54	67.69	65	37	1	3	66	5	69	8e-09	57.0	Bacillus amyloliquefaciens	Bacteria	Firmicutes	Bacilli	Bacillales
WP_014771529	41.79	67.16	67	39	0	1	67	1	67	8e-09	56.6	Belliella baltica	Bacteria	Bacteroidetes	Cytophagia	Cytophagales
WP_031542559	44.78	65.67	67	37	0	2	68	5	71	9e-09	57.0	Mesoplasma photuris	Bacteria	Tenericutes	Mollicutes	Entomoplasmatales
WP_029306953	43.75	64.06	64	36	0	8	71	15	78	9e-09	57.0	Cupriavidus metallidurans	Bacteria	Proteobacteria	Betaproteobacteria	Burkholderiales
WP_010567732	43.08	64.62	65	37	0	2	66	7	71	9e-09	57.0	Pseudomonas extremaustralis	Bacteria	Proteobacteria	Gammaproteobacteria	Pseudomonadales
WP_026615470	39.44	63.38	71	43	0	1	71	1	71	9e-09	57.0	Ensifer sp. TW10	Bacteria	Proteobacteria	Alphaproteobacteria	Rhizobiales
WP_032698657	41.18	61.76	68	40	0	2	69	7	74	9e-09	57.0	Pseudomonas syringae	Bacteria	Proteobacteria	Gammaproteobacteria	Pseudomonadales
WP_011204883	46.88	67.19	64	34	0	3	66	12	75	9e-09	57.4	Burkholderia pseudomallei	Bacteria	Proteobacteria	Betaproteobacteria	Burkholderiales
CDQ11736	46.97	63.64	66	35	0	4	69	11	76	1e-08	57.0	Acidithiobacillus ferrivorans	Bacteria	Proteobacteria	Gammaproteobacteria	Acidithiobacillales
WP_024078580	42.25	64.79	71	41	0	1	71	1	71	1e-08	57.0	Magnetospirillum gryphiswaldense	Bacteria	Proteobacteria	Alphaproteobacteria	Rhodospirillales
WP_033093164	41.79	65.67	67	39	0	2	68	3	69	1e-08	56.6	Colwellia psychrerythraea	Bacteria	Proteobacteria	Gammaproteobacteria	Alteromonadales
WP_016851937	48.53	64.71	68	34	1	6	73	13	79	1e-08	56.6	Pseudomonas aeruginosa	Bacteria	Proteobacteria	Gammaproteobacteria	Pseudomonadales
WP_017182891	38.24	64.71	68	42	0	2	69	8	75	1e-08	56.6	Sphingobium xenophagum	Bacteria	Proteobacteria	Alphaproteobacteria	Sphingomonadales
WP_024863540	39.68	65.08	63	38	0	7	69	11	73	1e-08	56.6	Entomoplasma somnilux	Bacteria	Tenericutes	Mollicutes	Entomoplasmatales
KGC61632	41.18	63.24	68	40	0	3	70	12	79	1e-08	56.6	Burkholderia pseudomallei	Bacteria	Proteobacteria	Betaproteobacteria	Burkholderiales
WP_007343800	46.03	65.08	63	34	0	4	66	12	74	1e-08	56.6	Neisseria bacilliformis	Bacteria	Proteobacteria	Betaproteobacteria	Neisseriales
ESH64808	48.39	66.13	62	32	0	6	67	2	63	1e-08	56.6	Salmonella enterica subsp. enterica serovar Bareilly str.CFSAN000189	Bacteria	Proteobacteria	Gammaproteobacteria	Enterobacteriales
WP_011785746	42.19	60.94	64	37	0	3	66	5	68	1e-08	56.6	Marinobacter hydrocarbonoclasticus	Bacteria	Proteobacteria	Gammaproteobacteria	Alteromonadales
WP_006019140	39.13	63.77	69	42	0	1	69	1	69	1e-08	56.6	Afipia broomeae	Bacteria	Proteobacteria	Alphaproteobacteria	Rhizobiales
WP_031346675	38.57	62.86	70	43	0	1	70	1	70	1e-08	56.6	Ochrobactrum sp. EGD-AQ16	Bacteria	Proteobacteria	Alphaproteobacteria	Rhizobiales
WP_001992843	43.06	59.72	72	41	0	1	72	1	72	1e-08	56.6	Bacillus cereus	Bacteria	Firmicutes	Bacilli	Bacillales
WP_032488326	40.91	66.67	66	38	1	2	66	25	90	1e-08	57.0	Bacillus amyloliquefaciens	Bacteria	Firmicutes	Bacilli	Bacillales
WP_003498607	41.18	64.71	68	40	0	1	68	1	68	1e-08	56.6	Agrobacterium tumefaciens	Bacteria	Proteobacteria	Alphaproteobacteria	Rhizobiales
WP_017505083	43.94	66.67	66	37	0	1	66	1	66	1e-08	56.2	alpha proteobacterium L41A	Bacteria	Proteobacteria	Alphaproteobacteria
WP_027259531	40.3	70.15	67	40	0	1	67	4	70	1e-08	56.2	Leisingera aquimarina	Bacteria	Proteobacteria	Alphaproteobacteria	Rhodobacterales
WP_027564549	36.23	66.67	69	44	0	1	69	1	69	1e-08	56.6	Bradyrhizobium	Bacteria	Proteobacteria	Alphaproteobacteria	Rhizobiales
WP_029616575	43.48	59.42	69	39	0	1	69	1	69	1e-08	56.6	Rhizobium	Bacteria	Proteobacteria	Alphaproteobacteria	Rhizobiales
WP_033260015	43.28	64.18	67	38	0	3	69	11	77	1e-08	57.4	Kitasatospora setae	Bacteria	Actinobacteria	Actinobacteridae	Actinomycetales
WP_019121850	41.18	69.12	68	40	0	1	68	1	68	1e-08	56.6	Brevibacillus massiliensis	Bacteria	Firmicutes	Bacilli	Bacillales
WP_024966873	42.62	63.93	61	35	0	6	66	10	70	1e-08	56.2	Pantoea sp. IMH	Bacteria	Proteobacteria	Gammaproteobacteria	Enterobacteriales
WP_000021281	43.06	59.72	72	41	0	1	72	1	72	1e-08	56.2	Bacillus cereus	Bacteria	Firmicutes	Bacilli	Bacillales
WP_016841288	44.12	69.12	68	38	0	1	68	1	68	1e-08	56.2	Bradyrhizobium elkanii	Bacteria	Proteobacteria	Alphaproteobacteria	Rhizobiales
WP_032214519	43.08	60	65	37	0	3	67	7	71	1e-08	56.2	Escherichia coli	Bacteria	Proteobacteria	Gammaproteobacteria	Enterobacteriales
KFF17238	43.75	65.62	64	36	0	2	65	3	66	1e-08	56.2	Flavobacterium hydatis	Bacteria	Bacteroidetes	Flavobacteriia	Flavobacteriales
WP_024577615	37.68	65.22	69	43	0	1	69	1	69	1e-08	56.6	Afipia	Bacteria	Proteobacteria	Alphaproteobacteria	Rhizobiales
WP_026786511	42.65	67.65	68	39	0	1	68	1	68	1e-08	56.2	Planktothrix rubescens	Bacteria	Cyanobacteria	Oscillatoriophycideae	Oscillatoriales
WP_011334422	43.08	64.62	65	37	0	2	66	7	71	1e-08	56.6	Pseudomonas fluorescens	Bacteria	Proteobacteria	Gammaproteobacteria	Pseudomonadales
WP_010516022	43.94	63.64	66	37	0	1	66	1	66	1e-08	56.2	Komagataeibacter	Bacteria	Proteobacteria	Alphaproteobacteria	Rhodospirillales
GAF09958	42.42	69.7	66	38	0	1	66	1	66	2e-08	56.2	Paenibacillus pini JCM 16418	Bacteria	Firmicutes	Bacilli	Bacillales
WP_016841283	41.43	67.14	70	41	0	1	70	1	70	2e-08	56.2	Bradyrhizobium	Bacteria	Proteobacteria	Alphaproteobacteria	Rhizobiales
WP_023778327	40.28	66.67	72	42	1	1	72	1	71	2e-08	56.2	Mesorhizobium sp. LNHC221B00	Bacteria	Proteobacteria	Alphaproteobacteria	Rhizobiales
WP_022481424	43.94	62.12	66	37	0	2	67	6	71	2e-08	56.2	Clostridium sp. CAG:729	Bacteria	Firmicutes	Clostridia	Clostridiales
WP_014134724	43.28	64.18	67	38	0	3	69	8	74	2e-08	57.4	Kitasatospora setae	Bacteria	Actinobacteria	Actinobacteridae	Actinomycetales
WP_011082887	41.43	67.14	70	41	0	1	70	7	76	2e-08	56.2	Bradyrhizobium diazoefficiens	Bacteria	Proteobacteria	Alphaproteobacteria	Rhizobiales
EJC71140	39.13	60.87	69	42	0	1	69	1	69	2e-08	56.2	Rhizobium leguminosarum bv. viciae WSM1455	Bacteria	Proteobacteria	Alphaproteobacteria	Rhizobiales
WP_012092711	37.5	59.72	72	45	0	1	72	1	72	2e-08	56.2	Ochrobactrum anthropi	Bacteria	Proteobacteria	Alphaproteobacteria	Rhizobiales
WP_002713881	36.36	62.12	66	42	0	1	66	1	66	2e-08	56.2	Afipia clevelandensis	Bacteria	Proteobacteria	Alphaproteobacteria	Rhizobiales
WP_011581659	42.42	65.15	66	38	0	1	66	1	66	2e-08	56.6	Chelativorans sp. BNC1	Bacteria	Proteobacteria	Alphaproteobacteria	Rhizobiales
WP_006623273	50	64.29	56	28	0	11	66	22	77	2e-08	56.2	Arthrospira	Bacteria	Cyanobacteria	Oscillatoriophycideae	Oscillatoriales
WP_032934648	42.42	60.61	66	38	0	1	66	1	66	2e-08	55.8	Bacteroides vulgatus	Bacteria	Bacteroidetes	Bacteroidia	Bacteroidales
2B5A	42.25	60.56	71	41	0	1	71	5	75	2e-08	55.8	[Bacillus] caldolyticus	Bacteria	Firmicutes	Bacilli	Bacillales
WP_007353138	50.94	67.92	53	26	0	15	67	20	72	2e-08	56.2	Kamptonema	Bacteria	Cyanobacteria	Oscillatoriophycideae	Oscillatoriales
WP_023025917	43.55	59.68	62	35	0	6	67	4	65	2e-08	55.8	Mesoplasma florum	Bacteria	Tenericutes	Mollicutes	Entomoplasmatales
WP_023725260	33.33	65.22	69	46	0	1	69	1	69	2e-08	56.2	Mesorhizobium	Bacteria	Proteobacteria	Alphaproteobacteria	Rhizobiales
WP_009506120	43.28	65.67	67	38	0	1	67	4	70	2e-08	55.8	Citreicella sp. 357	Bacteria	Proteobacteria	Alphaproteobacteria	Rhodobacterales
WP_012174364	44.62	60	65	36	0	3	67	14	78	2e-08	56.2	Desulfococcus oleovorans	Bacteria	Proteobacteria	Deltaproteobacteria	Desulfobacterales
WP_031381188	43.28	59.7	67	38	0	1	67	1	67	2e-08	55.8	Vibrio parahaemolyticus	Bacteria	Proteobacteria	Gammaproteobacteria	Vibrionales
WP_019086286	43.94	63.64	66	37	0	1	66	1	66	2e-08	55.8	Komagataeibacter europaeus	Bacteria	Proteobacteria	Alphaproteobacteria	Rhodospirillales
WP_029511657	43.55	58.06	62	35	0	6	67	13	74	2e-08	55.8	Mesoplasma grammopterae	Bacteria	Tenericutes	Mollicutes	Entomoplasmatales
WP_012655045	40.91	62.12	66	39	0	4	69	5	70	2e-08	56.2	Agrobacterium vitis	Bacteria	Proteobacteria	Alphaproteobacteria	Rhizobiales
WP_009613148	40	68.57	70	41	1	3	72	4	72	2e-08	56.6	Desulfosporosinus sp. OT	Bacteria	Firmicutes	Clostridia	Clostridiales
WP_028719343	43.08	66.15	65	37	0	3	67	9	73	2e-08	55.8	Paracoccus yeei	Bacteria	Proteobacteria	Alphaproteobacteria	Rhodobacterales
WP_011148388	35.94	68.75	64	41	0	3	66	7	70	2e-08	55.8	Photorhabdus luminescens	Bacteria	Proteobacteria	Gammaproteobacteria	Enterobacteriales
WP_020471372	44.78	62.69	67	37	0	2	68	8	74	2e-08	55.8	Zavarzinella formosa	Bacteria	Planctomycetes	Planctomycetia	Planctomycetales
WP_011748684	43.08	66.15	65	37	0	3	67	9	73	2e-08	55.8	Paracoccus denitrificans	Bacteria	Proteobacteria	Alphaproteobacteria	Rhodobacterales
AHY08745	42.42	62.12	66	38	0	2	67	6	71	2e-08	55.8	Serratia plymuthica	Bacteria	Proteobacteria	Gammaproteobacteria	Enterobacteriales
WP_015867300	46.88	62.5	64	34	0	4	67	16	79	2e-08	55.8	Variovorax paradoxus	Bacteria	Proteobacteria	Betaproteobacteria	Burkholderiales
WP_007010198	34.78	63.77	69	45	0	1	69	1	69	3e-08	55.8	Nitratireductor aquibiodomus	Bacteria	Proteobacteria	Alphaproteobacteria	Rhizobiales
WP_012822233	48.44	65.62	64	33	0	4	67	11	74	3e-08	55.8	Pectobacterium wasabiae	Bacteria	Proteobacteria	Gammaproteobacteria	Enterobacteriales
KFL32645	42.03	66.67	69	40	0	1	69	1	69	3e-08	55.8	Devosia riboflavina	Bacteria	Proteobacteria	Alphaproteobacteria	Rhizobiales
WP_029201361	43.94	65.15	66	37	0	1	66	1	66	3e-08	55.5	Oribacterium sp. NK2B42	Bacteria	Firmicutes	Clostridia	Clostridiales
ETS32548	34.38	68.75	64	42	0	3	66	7	70	3e-08	55.5	Photorhabdus temperata subsp. khanii NC19	Bacteria	Proteobacteria	Gammaproteobacteria	Enterobacteriales
WP_027040236	36.62	61.97	71	45	0	1	71	1	71	3e-08	55.8	Mesorhizobium ciceri	Bacteria	Proteobacteria	Alphaproteobacteria	Rhizobiales
WP_022488464	43.28	64.18	67	38	0	1	67	8	74	3e-08	55.8	Clostridium sp. CAG:914	Bacteria	Firmicutes	Clostridia	Clostridiales
WP_009173668	40.68	71.19	59	35	0	2	60	16	74	3e-08	55.8	Neisseria sp. oral taxon 014	Bacteria	Proteobacteria	Betaproteobacteria	Neisseriales
WP_026787783	44.26	67.21	61	34	0	7	67	9	69	3e-08	55.5	Planktothrix	Bacteria	Cyanobacteria	Oscillatoriophycideae	Oscillatoriales
WP_013014823	45.31	70.31	64	35	0	3	66	4	67	3e-08	57.0	Meiothermus ruber	Bacteria	Deinococcus-Thermus	Deinococci	Thermales
WP_011847735	41.67	70	60	35	0	7	66	8	67	3e-08	55.5	Shewanella baltica	Bacteria	Proteobacteria	Gammaproteobacteria	Alteromonadales
WP_022424406	37.88	56.06	66	41	0	1	66	1	66	3e-08	55.1	Catenibacterium sp. CAG:290	Bacteria	Firmicutes	Erysipelotrichia	Erysipelotrichales
WP_014430744	46.03	65.08	63	34	0	4	66	11	73	3e-08	55.5	Rubrivivax gelatinosus	Bacteria	Proteobacteria	Betaproteobacteria	Burkholderiales
WP_028259224	45	60	60	33	0	7	66	11	70	3e-08	55.5	Variovorax sp. JGI 0001016-M12	Bacteria	Proteobacteria	Betaproteobacteria	Burkholderiales
WP_029089679	41.27	61.9	63	37	0	4	66	7	69	3e-08	55.5	Brevibacterium album	Bacteria	Actinobacteria	Actinobacteridae	Actinomycetales
WP_011183353	43.55	59.68	62	35	0	6	67	13	74	3e-08	55.1	Mesoplasma florum	Bacteria	Tenericutes	Mollicutes	Entomoplasmatales
KAJ54013	41.79	70.15	67	39	0	1	67	1	67	4e-08	55.1	Actibacterium mucosum KCTC 23349	Bacteria	Proteobacteria	Alphaproteobacteria	Rhodobacterales
KGP75315	46.77	69.35	62	33	0	1	62	1	62	4e-08	55.5	Desulfosporosinus sp. Tol-M	Bacteria	Firmicutes	Clostridia	Clostridiales
KFB77437	43.75	60.94	64	36	0	3	66	9	72	4e-08	55.5	Candidatus Accumulibacter sp. SK-02	Bacteria	Proteobacteria	Betaproteobacteria	Candidatus
WP_032718909	40.62	60.94	64	38	0	3	66	7	70	4e-08	55.1	Klebsiella oxytoca	Bacteria	Proteobacteria	Gammaproteobacteria	Enterobacteriales
WP_029632230	44.62	64.62	65	36	0	3	67	9	73	4e-08	55.1	Zavarzinella formosa	Bacteria	Planctomycetes	Planctomycetia	Planctomycetales
KGJ31400	37.14	65.71	70	44	0	2	71	16	85	4e-08	55.5	Neisseria mucosa	Bacteria	Proteobacteria	Betaproteobacteria	Neisseriales
WP_029005370	40.3	74.63	67	40	0	1	67	1	67	4e-08	55.1	Azorhizobium doebereinerae	Bacteria	Proteobacteria	Alphaproteobacteria	Rhizobiales
WP_024896052	43.28	68.66	67	38	0	1	67	1	67	4e-08	55.1	Ochrobactrum rhizosphaerae	Bacteria	Proteobacteria	Alphaproteobacteria	Rhizobiales
WP_013365097	42.19	60.94	64	37	0	3	66	7	70	4e-08	55.1	Enterobacter lignolyticus	Bacteria	Proteobacteria	Gammaproteobacteria	Enterobacteriales
KGD54956	49.21	63.49	63	32	0	4	66	19	81	4e-08	55.5	Burkholderia pseudomallei	Bacteria	Proteobacteria	Betaproteobacteria	Burkholderiales
KEO55466	43.08	69.23	65	37	0	3	67	15	79	4e-08	55.1	Thioclava pacifica DSM 10166	Bacteria	Proteobacteria	Alphaproteobacteria	Rhodobacterales
WP_016527676	40.32	61.29	62	37	0	8	69	2	63	4e-08	55.5	Haemophilus parasuis	Bacteria	Proteobacteria	Gammaproteobacteria	Pasteurellales
WP_011624886	45	66.67	60	33	0	7	66	9	68	4e-08	55.1	Shewanella	Bacteria	Proteobacteria	Gammaproteobacteria	Alteromonadales
WP_030025485	41.79	61.19	67	39	0	1	67	1	67	4e-08	55.1	Bacillus thuringiensis	Bacteria	Firmicutes	Bacilli	Bacillales
WP_008653040	43.94	62.12	66	37	0	1	66	1	66	4e-08	54.7	Bacteroides	Bacteria	Bacteroidetes	Bacteroidia	Bacteroidales
WP_032837090	44.26	65.57	61	34	0	1	61	1	61	4e-08	55.1	Fusobacterium sp. CM1	Bacteria	Fusobacteria	Fusobacteriales	Fusobacteriaceae
AHJ77112	45	65	60	33	0	7	66	11	70	4e-08	55.1	Kosakonia sacchari SP1	Bacteria	Proteobacteria	Gammaproteobacteria	Enterobacteriales
WP_001561289	40.62	60.94	64	38	0	3	66	7	70	4e-08	55.1	Escherichia coli	Bacteria	Proteobacteria	Gammaproteobacteria	Enterobacteriales
WP_027063572	39.06	64.06	64	39	0	5	68	3	66	4e-08	54.7	Mesoplasma seiffertii	Bacteria	Tenericutes	Mollicutes	Entomoplasmatales
WP_003680870	37.14	65.71	70	44	0	2	71	16	85	4e-08	55.5	Neisseria	Bacteria	Proteobacteria	Betaproteobacteria	Neisseriales
WP_003684318	37.14	65.71	70	44	0	2	71	16	85	5e-08	55.5	Neisseria flavescens	Bacteria	Proteobacteria	Betaproteobacteria	Neisseriales
WP_012797140	43.84	61.64	73	41	0	1	73	1	73	5e-08	55.1	Anaerococcus prevotii	Bacteria	Firmicutes	Clostridia	Clostridiales
WP_027360759	41.94	70.97	62	36	0	5	66	6	67	5e-08	55.1	Desulforegula conservatrix	Bacteria	Proteobacteria	Deltaproteobacteria	Desulfobacterales
KFX02593	43.33	63.33	60	34	0	7	66	11	70	5e-08	54.7	Pectobacterium betavasculorum	Bacteria	Proteobacteria	Gammaproteobacteria	Enterobacteriales
WP_031942881	40	61.54	65	39	0	2	66	5	69	5e-08	54.7	Escherichia coli	Bacteria	Proteobacteria	Gammaproteobacteria	Enterobacteriales
WP_014188688	36.76	64.71	68	43	0	2	69	3	70	5e-08	55.1	Azospirillum lipoferum	Bacteria	Proteobacteria	Alphaproteobacteria	Rhodospirillales
WP_027687893	38.03	64.79	71	44	0	1	71	1	71	5e-08	55.1	Rhizobium leguminosarum	Bacteria	Proteobacteria	Alphaproteobacteria	Rhizobiales
WP_029223342	41.94	66.13	62	36	0	5	66	6	67	5e-08	54.7	Vibrio tasmaniensis	Bacteria	Proteobacteria	Gammaproteobacteria	Vibrionales
WP_029584526	36.99	63.01	73	46	0	1	73	1	73	5e-08	55.1	Bradyrhizobium sp. URHD0069	Bacteria	Proteobacteria	Alphaproteobacteria	Rhizobiales
WP_031280683	32.81	68.75	64	43	0	3	66	7	70	5e-08	54.7	Photorhabdus temperata	Bacteria	Proteobacteria	Gammaproteobacteria	Enterobacteriales
WP_000021280	43.06	58.33	72	41	0	1	72	1	72	5e-08	54.7	Bacillus cereus group	Bacteria	Firmicutes	Bacilli	Bacillales
WP_027360689	41.94	69.35	62	36	0	5	66	6	67	5e-08	54.7	Desulforegula conservatrix	Bacteria	Proteobacteria	Deltaproteobacteria	Desulfobacterales
WP_008839762	37.33	58.67	75	45	1	1	73	1	75	5e-08	54.7	Mesorhizobium alhagi	Bacteria	Proteobacteria	Alphaproteobacteria	Rhizobiales
KEK29937	45	66.67	60	33	0	7	66	9	68	5e-08	54.7	Shewanella xiamenensis	Bacteria	Proteobacteria	Gammaproteobacteria	Alteromonadales
WP_020300913	41.54	63.08	65	38	0	2	66	7	71	6e-08	54.7	Pseudomonas	Bacteria	Proteobacteria	Gammaproteobacteria	Pseudomonadales
WP_002943884	40.91	62.12	66	39	0	1	66	12	77	6e-08	54.7	Thauera sp. 27	Bacteria	Proteobacteria	Betaproteobacteria	Rhodocyclales
WP_024172535	40	61.54	65	39	0	2	66	5	69	6e-08	54.7	Escherichia coli	Bacteria	Proteobacteria	Gammaproteobacteria	Enterobacteriales
WP_012090924	37.33	61.33	75	44	1	1	72	1	75	6e-08	54.7	Ochrobactrum anthropi	Bacteria	Proteobacteria	Alphaproteobacteria	Rhizobiales
WP_026097755	42.42	65.15	66	38	0	1	66	6	71	6e-08	54.7	Geitlerinema sp. PCC 7105	Bacteria	Cyanobacteria	Oscillatoriophycideae	Oscillatoriales
WP_012286036	38.89	66.67	72	44	0	1	72	1	72	6e-08	54.7	Caulobacter sp. K31	Bacteria	Proteobacteria	Alphaproteobacteria	Caulobacterales
WP_001017278	41.79	59.7	67	39	0	1	67	1	67	6e-08	54.7	Bacillus cereus	Bacteria	Firmicutes	Bacilli	Bacillales
WP_009548481	41.67	68.33	60	35	0	7	66	17	76	6e-08	54.7	Burkholderiales bacterium JOSHI_001	Bacteria	Proteobacteria	Betaproteobacteria	Burkholderiales
CDX12635	40.3	67.16	67	40	0	1	67	1	67	6e-08	54.3	Mesorhizobium plurifarium	Bacteria	Proteobacteria	Alphaproteobacteria	Rhizobiales
WP_024692421	46.88	64.06	64	34	0	6	69	13	76	6e-08	54.7	Pseudomonas syringae	Bacteria	Proteobacteria	Gammaproteobacteria	Pseudomonadales
ETS32550	41.27	63.49	63	37	0	11	73	1	63	6e-08	54.3	Photorhabdus temperata subsp. khanii NC19	Bacteria	Proteobacteria	Gammaproteobacteria	Enterobacteriales
KAJ01411	45.31	68.75	64	35	0	3	66	9	72	7e-08	54.7	Sulfitobacter mediterraneus	Bacteria	Proteobacteria	Alphaproteobacteria	Rhodobacterales
WP_028123987	43.55	59.68	62	35	0	6	67	4	65	7e-08	54.3	Entomoplasma melaleucae	Bacteria	Tenericutes	Mollicutes	Entomoplasmatales
KEY18584	36.36	63.64	66	42	0	1	66	1	66	7e-08	54.3	Chryseobacterium antarcticum	Bacteria	Bacteroidetes	Flavobacteriia	Flavobacteriales
WP_011804820	44.64	71.43	56	31	0	11	66	30	85	7e-08	54.7	Acidovorax sp. JS42	Bacteria	Proteobacteria	Betaproteobacteria	Burkholderiales
WP_004519584	35.71	65.71	70	45	0	2	71	16	85	7e-08	54.7	Neisseria subflava	Bacteria	Proteobacteria	Betaproteobacteria	Neisseriales
AHW59579	44.44	65.08	63	35	0	5	67	3	65	7e-08	54.3	Draconibacterium orientale	Bacteria	Bacteroidetes	Bacteroidia	Bacteroidales
WP_012753064	39.13	57.97	69	42	0	1	69	1	69	7e-08	54.7	Methylobacterium extorquens	Bacteria	Proteobacteria	Alphaproteobacteria	Rhizobiales
WP_027584312	36.62	66.2	71	45	0	1	71	1	71	7e-08	54.7	Bradyrhizobium sp. Ai1a-2	Bacteria	Proteobacteria	Alphaproteobacteria	Rhizobiales
WP_023065838	54.17	70.83	48	22	0	19	66	3	50	7e-08	54.3	Lyngbya aestuarii	Bacteria	Cyanobacteria	Oscillatoriophycideae	Oscillatoriales
WP_027875786	41.94	59.68	62	36	0	6	67	4	65	7e-08	54.3	Mesoplasma chauliocola	Bacteria	Tenericutes	Mollicutes	Entomoplasmatales
WP_027805385	46.15	64.62	65	35	0	2	66	16	80	8e-08	54.7	Burkholderia cenocepacia	Bacteria	Proteobacteria	Betaproteobacteria	Burkholderiales
EGH44146	46.03	65.08	63	34	0	6	68	13	75	8e-08	54.3	Pseudomonas syringae pv. pisi str. 1704B	Bacteria	Proteobacteria	Gammaproteobacteria	Pseudomonadales
WP_022549696	45	65	60	33	0	7	66	8	67	8e-08	54.3	Vibrio nigripulchritudo	Bacteria	Proteobacteria	Gammaproteobacteria	Vibrionales
KFF24119	42.42	66.67	66	38	0	2	67	6	71	8e-08	54.3	Chryseobacterium vrystaatense	Bacteria	Bacteroidetes	Flavobacteriia	Flavobacteriales
WP_015148822	49.12	63.16	57	29	0	11	67	16	72	8e-08	54.3	Oscillatoria acuminata	Bacteria	Cyanobacteria	Oscillatoriophycideae	Oscillatoriales
WP_027486550	45.45	63.64	66	36	0	1	66	14	79	8e-08	54.7	Rhizobium undicola	Bacteria	Proteobacteria	Alphaproteobacteria	Rhizobiales
WP_017504319	41.54	67.69	65	38	0	3	67	9	73	8e-08	54.3	alpha proteobacterium L41A	Bacteria	Proteobacteria	Alphaproteobacteria
WP_003675400	39.34	70.49	61	37	0	2	62	16	76	8e-08	54.7	Neisseria cinerea	Bacteria	Proteobacteria	Betaproteobacteria	Neisseriales
WP_022540416	37.5	60.94	64	40	0	7	70	5	68	8e-08	54.3	Ralstonia pickettii	Bacteria	Proteobacteria	Betaproteobacteria	Burkholderiales
WP_026207376	39.39	62.12	66	40	0	1	66	1	66	8e-08	53.9	Butyricimonas synergistica	Bacteria	Bacteroidetes	Bacteroidia	Bacteroidales
WP_025866332	37.31	62.69	67	42	0	1	67	1	67	8e-08	54.3	Prolixibacter bellariivorans	Bacteria	Bacteroidetes	Prolixibacter
WP_021945047	40.91	63.64	66	39	0	2	67	6	71	9e-08	54.3	Clostridium sp. CAG:967	Bacteria	Firmicutes	Clostridia	Clostridiales
KCZ51244	47.92	70.83	48	25	0	1	48	1	48	9e-08	54.3	Hyphomonas sp. T16B2	Bacteria	Proteobacteria	Alphaproteobacteria	Rhodobacterales
WP_028819423	36.76	60.29	68	43	0	1	68	1	68	9e-08	54.3	beta proteobacterium SCGC AAA027-C02	Bacteria	Proteobacteria	Betaproteobacteria
WP_008494320	40.28	65.28	72	42	1	1	71	1	72	9e-08	54.3	Acidocella sp. MX-AZ02	Bacteria	Proteobacteria	Alphaproteobacteria	Rhodospirillales
WP_014276452	50	62.5	56	28	0	11	66	16	71	9e-08	54.3	Arthrospira platensis	Bacteria	Cyanobacteria	Oscillatoriophycideae	Oscillatoriales
WP_006103750	40.3	62.69	67	40	0	1	67	1	67	9e-08	54.3	Coleofasciculus chthonoplastes	Bacteria	Cyanobacteria	Oscillatoriophycideae	Oscillatoriales
WP_013325434	46.67	61.67	60	32	0	7	66	12	71	9e-08	54.3	Cyanothece sp. PCC 7822	Bacteria	Cyanobacteria	Oscillatoriophycideae	Chroococcales
WP_029654874	42.19	59.38	64	37	0	3	66	4	67	9e-08	54.3	Marinobacter daepoensis	Bacteria	Proteobacteria	Gammaproteobacteria	Alteromonadales
WP_014132735	40.91	65.15	66	39	0	1	66	1	66	1e-07	53.9	Pelagibacterium halotolerans	Bacteria	Proteobacteria	Alphaproteobacteria	Rhizobiales
WP_004348419	45.31	57.81	64	35	0	4	67	15	78	1e-07	54.3	Thauera linaloolentis	Bacteria	Proteobacteria	Betaproteobacteria	Rhodocyclales
WP_009858206	38.89	63.89	72	42	1	3	72	15	86	1e-07	54.3	Rubrivivax benzoatilyticus	Bacteria	Proteobacteria	Betaproteobacteria	Burkholderiales
WP_026876842	45.31	60.94	64	35	0	3	66	1	64	1e-07	53.9	Jiangella gansuensis	Bacteria	Actinobacteria	Actinobacteridae	Actinomycetales
WP_029718893	38.89	63.89	72	42	1	3	72	19	90	1e-07	54.3	Rubrivivax benzoatilyticus	Bacteria	Proteobacteria	Betaproteobacteria	Burkholderiales
WP_019863732	39.73	61.64	73	44	0	1	73	1	73	1e-07	54.3	Mesorhizobium loti	Bacteria	Proteobacteria	Alphaproteobacteria	Rhizobiales
WP_012190292	39.39	65.15	66	40	0	3	68	1	66	1e-07	53.9	Herpetosiphon aurantiacus	Bacteria	Chloroflexi	Chloroflexia	Herpetosiphonales
WP_006952545	39.68	61.9	63	38	0	7	69	1	63	1e-07	53.5	Sphingobium japonicum	Bacteria	Proteobacteria	Alphaproteobacteria	Sphingomonadales
WP_001378364	40.91	62.12	66	39	0	1	66	3	68	1e-07	54.7	Escherichia coli	Bacteria	Proteobacteria	Gammaproteobacteria	Enterobacteriales
WP_032901202	40.3	67.16	67	40	0	1	67	1	67	1e-07	53.5	Mesorhizobium ciceri	Bacteria	Proteobacteria	Alphaproteobacteria	Rhizobiales
WP_028055107	39.71	69.12	68	41	0	1	68	1	68	1e-07	53.9	Sinorhizobium meliloti	Bacteria	Proteobacteria	Alphaproteobacteria	Rhizobiales
WP_028081457	40.98	67.21	61	36	0	6	66	10	70	1e-07	54.3	Solimonas soli	Bacteria	Proteobacteria	Gammaproteobacteria	Xanthomonadales
WP_028343837	41.18	67.65	68	40	0	1	68	1	68	1e-07	53.9	Bradyrhizobium elkanii	Bacteria	Proteobacteria	Alphaproteobacteria	Rhizobiales
WP_022557227	42.65	63.24	68	39	0	1	68	5	72	1e-07	53.9	Rhizobium sp. IRBG74	Bacteria	Proteobacteria	Alphaproteobacteria	Rhizobiales
WP_027048221	37.5	64.06	64	40	0	5	68	3	66	1e-07	53.5	Mesoplasma syrphidae	Bacteria	Tenericutes	Mollicutes	Entomoplasmatales
KEA53407	40	61.54	65	39	0	2	66	6	70	1e-07	53.9	Mangrovibacter sp. MFB070	Bacteria	Proteobacteria	Gammaproteobacteria	Enterobacteriales
WP_009582357	43.94	62.12	66	37	0	2	67	14	79	1e-07	53.9	Fulvivirga imtechensis	Bacteria	Bacteroidetes	Cytophagia	Cytophagales
WP_005712655	46.15	61.54	65	35	0	3	67	11	75	1e-07	53.9	Haemophilus parasuis	Bacteria	Proteobacteria	Gammaproteobacteria	Pasteurellales
WP_025912431	40.91	62.12	66	39	0	1	66	3	68	1e-07	54.7	Enterobacter sp. 5-4	Bacteria	Proteobacteria	Gammaproteobacteria	Enterobacteriales
CDX38163	39.13	63.77	69	42	0	1	69	1	69	1e-07	53.5	Mesorhizobium sp. ORS3359	Bacteria	Proteobacteria	Alphaproteobacteria	Rhizobiales
WP_013203797	39.34	63.93	61	37	0	6	66	10	70	1e-07	53.5	Erwinia billingiae	Bacteria	Proteobacteria	Gammaproteobacteria	Enterobacteriales
WP_014185425	40	61.54	65	39	0	2	66	3	67	1e-07	53.5	Desulfosporosinus orientis	Bacteria	Firmicutes	Clostridia	Clostridiales
WP_007120600	38.24	67.65	68	42	0	1	68	1	68	1e-07	53.5	Oceanibulbus indolifex	Bacteria	Proteobacteria	Alphaproteobacteria	Rhodobacterales
WP_002169260	38.81	58.21	67	41	0	1	67	1	67	1e-07	53.5	Bacillus cereus	Bacteria	Firmicutes	Bacilli	Bacillales
WP_005451230	45	63.33	60	33	0	7	66	8	67	1e-07	53.5	Vibrio harveyi	Bacteria	Proteobacteria	Gammaproteobacteria	Vibrionales
ESN50652	40.91	62.12	66	39	0	1	66	1	66	1e-07	54.7	Enterobacter sp. MGH 16	Bacteria	Proteobacteria	Gammaproteobacteria	Enterobacteriales
WP_013959799	40.98	62.3	61	36	0	6	66	15	75	1e-07	53.9	Cupriavidus necator	Bacteria	Proteobacteria	Betaproteobacteria	Burkholderiales
WP_032637850	40.91	62.12	66	39	0	1	66	3	68	1e-07	54.7	Enterobacter sp. MGH 16	Bacteria	Proteobacteria	Gammaproteobacteria	Enterobacteriales
WP_024924711	36.62	59.15	71	45	0	1	71	1	71	1e-07	53.5	Mesorhizobium	Bacteria	Proteobacteria	Alphaproteobacteria	Rhizobiales
WP_027033328	39.44	67.61	71	42	1	1	71	1	70	1e-07	53.5	Mesorhizobium loti	Bacteria	Proteobacteria	Alphaproteobacteria	Rhizobiales
ETT53881	39.39	62.12	66	40	0	1	66	2	67	1e-07	54.3	Paenibacillus sp. FSL H8-237	Bacteria	Firmicutes	Bacilli	Bacillales
WP_008806408	40.91	62.12	66	39	0	1	66	3	68	1e-07	54.7	Klebsiella sp. 1_1_55	Bacteria	Proteobacteria	Gammaproteobacteria	Enterobacteriales
WP_024922096	37.68	63.77	69	43	0	1	69	1	69	1e-07	53.9	Afipia	Bacteria	Proteobacteria	Alphaproteobacteria	Rhizobiales
WP_032653243	40.91	62.12	66	39	0	1	66	3	68	2e-07	54.3	Enterobacter cloacae	Bacteria	Proteobacteria	Gammaproteobacteria	Enterobacteriales
KDF55771	40.91	62.12	66	39	0	1	66	1	66	2e-07	54.3	Enterobacter cloacae CHS 79	Bacteria	Proteobacteria	Gammaproteobacteria	Enterobacteriales
WP_023770933	37.5	66.67	72	45	0	1	72	1	72	2e-07	53.5	Mesorhizobium sp. LNHC229A00	Bacteria	Proteobacteria	Alphaproteobacteria	Rhizobiales
WP_007788957	46.27	64.18	67	36	0	1	67	1	67	2e-07	53.5	Peptostreptococcus stomatis	Bacteria	Firmicutes	Clostridia	Clostridiales
WP_003434602	41.67	61.11	72	42	0	1	72	1	72	2e-07	53.5	Peptoclostridium difficile	Bacteria	Firmicutes	Clostridia	Clostridiales
CDX38715	39.13	63.77	69	42	0	1	69	1	69	2e-07	53.5	Mesorhizobium sp. SOD10	Bacteria	Proteobacteria	Alphaproteobacteria	Rhizobiales
WP_029939688	40.3	64.18	67	40	0	1	67	1	67	2e-07	53.5	Thiomicrospira sp. MA2-6	Bacteria	Proteobacteria	Gammaproteobacteria	Thiotrichales
WP_022536186	38.71	64.52	62	38	0	7	68	17	78	2e-07	53.5	Ralstonia pickettii	Bacteria	Proteobacteria	Betaproteobacteria	Burkholderiales
WP_020646742	45.59	63.24	68	37	0	3	70	15	82	2e-07	54.7	Amycolatopsis balhimycina	Bacteria	Actinobacteria	Actinobacteridae	Actinomycetales
WP_006505158	36.36	56.06	66	42	0	1	66	1	66	2e-07	53.1	Catenibacterium mitsuokai	Bacteria	Firmicutes	Erysipelotrichia	Erysipelotrichales
WP_009119937	43.75	64.06	64	36	0	4	67	23	86	2e-07	53.9	Neisseria shayeganii	Bacteria	Proteobacteria	Betaproteobacteria	Neisseriales
WP_021373241	41.67	61.11	72	42	0	1	72	3	74	2e-07	53.5	Peptoclostridium difficile	Bacteria	Firmicutes	Clostridia	Clostridiales
WP_026080877	37.31	58.21	67	42	0	7	73	13	79	2e-07	53.5	Bacillus licheniformis	Bacteria	Firmicutes	Bacilli	Bacillales
WP_016103240	38.81	58.21	67	41	0	1	67	1	67	2e-07	53.5	Bacillus cereus	Bacteria	Firmicutes	Bacilli	Bacillales
WP_014087061	47.62	63.49	63	33	0	4	66	11	73	2e-07	53.5	Pseudogulbenkiania sp. NH8B	Bacteria	Proteobacteria	Betaproteobacteria	Neisseriales
AHG72354	46.15	61.54	65	35	0	3	67	11	75	2e-07	53.5	Mannheimia varigena USDA-ARS-USMARC-1261	Bacteria	Proteobacteria	Gammaproteobacteria	Pasteurellales
WP_011805070	47.06	63.24	68	35	1	6	73	17	83	2e-07	53.5	Acidovorax sp. JS42	Bacteria	Proteobacteria	Betaproteobacteria	Burkholderiales
WP_016744104	40.91	60.61	66	39	0	1	66	1	66	2e-07	53.1	Sphingomonas wittichii	Bacteria	Proteobacteria	Alphaproteobacteria	Sphingomonadales
WP_019674094	45.9	67.21	61	33	0	6	66	9	69	2e-07	53.1	Psychrobacter lutiphocae	Bacteria	Proteobacteria	Gammaproteobacteria	Pseudomonadales
AIN71007	40.98	67.21	61	36	0	7	67	11	71	2e-07	53.1	Flavobacterium psychrophilum FPG101	Bacteria	Bacteroidetes	Flavobacteriia	Flavobacteriales
WP_009784582	43.08	64.62	65	37	0	2	66	4	68	2e-07	53.1	Lyngbya sp. PCC 8106	Bacteria	Cyanobacteria	Oscillatoriophycideae	Oscillatoriales
WP_005621172	46.15	60	65	35	0	3	67	11	75	2e-07	53.5	Actinobacillus ureae	Bacteria	Proteobacteria	Gammaproteobacteria	Pasteurellales
WP_021557168	42.19	62.5	64	37	0	3	66	5	68	2e-07	54.3	Escherichia coli	Bacteria	Proteobacteria	Gammaproteobacteria	Enterobacteriales
WP_015045018	45.16	67.74	62	34	0	1	62	1	62	2e-07	53.1	Dehalobacter sp. CF	Bacteria	Firmicutes	Clostridia	Clostridiales
WP_015202500	42.42	63.64	66	38	0	1	66	7	72	2e-07	53.5	Crinalium epipsammum	Bacteria	Cyanobacteria	Oscillatoriophycideae	Oscillatoriales
WP_012288151	36.99	58.9	73	46	0	1	73	6	78	2e-07	53.1	Caulobacter sp. K31	Bacteria	Proteobacteria	Alphaproteobacteria	Caulobacterales
WP_015386388	42.19	60.94	64	37	0	3	66	5	68	2e-07	53.9	Cronobacter sakazakii	Bacteria	Proteobacteria	Gammaproteobacteria	Enterobacteriales
WP_004271930	40.91	63.64	66	39	0	1	66	5	70	2e-07	53.1	Nitrospirillum amazonense	Bacteria	Proteobacteria	Alphaproteobacteria	Rhodospirillales
WP_004576393	47.06	63.24	68	35	1	6	73	13	79	2e-07	53.5	Pseudomonas putida	Bacteria	Proteobacteria	Gammaproteobacteria	Pseudomonadales
WP_011790999	45	65	60	33	0	7	66	9	68	2e-07	53.1	Shewanella	Bacteria	Proteobacteria	Gammaproteobacteria	Alteromonadales
WP_016746855	42.42	62.12	66	38	0	1	66	1	66	2e-07	53.1	Sphingomonas wittichii	Bacteria	Proteobacteria	Alphaproteobacteria	Sphingomonadales
WP_004139013	51.85	66.67	54	26	0	2	55	12	65	2e-07	53.1	Cardiobacterium hominis	Bacteria	Proteobacteria	Gammaproteobacteria	Cardiobacteriales
WP_010920551	41.18	67.65	68	40	0	1	68	6	73	2e-07	53.1	Caulobacter vibrioides	Bacteria	Proteobacteria	Alphaproteobacteria	Caulobacterales
WP_029650792	36.23	57.97	69	44	0	1	69	1	69	2e-07	53.5	Methylocystis sp. SB2	Bacteria	Proteobacteria	Alphaproteobacteria	Rhizobiales
ADM97061	41.67	61.67	60	35	0	7	66	28	87	2e-07	53.1	Dickeya dadantii 3937	Bacteria	Proteobacteria	Gammaproteobacteria	Enterobacteriales
WP_013213591	45.16	67.74	62	34	0	6	67	13	74	2e-07	53.1	Ralstonia solanacearum	Bacteria	Proteobacteria	Betaproteobacteria	Burkholderiales
WP_025919134	43.33	63.33	60	34	0	7	66	11	70	2e-07	53.1	Pectobacterium wasabiae	Bacteria	Proteobacteria	Gammaproteobacteria	Enterobacteriales
WP_015843523	40.91	65.15	66	39	0	1	66	1	66	2e-07	54.7	Paenibacillus sp. JDR-2	Bacteria	Firmicutes	Bacilli	Bacillales
WP_012091405	36.36	60.61	66	42	0	1	66	6	71	2e-07	53.5	Ochrobactrum anthropi	Bacteria	Proteobacteria	Alphaproteobacteria	Rhizobiales
WP_033237336	41.79	59.7	67	36	1	7	70	11	77	2e-07	53.1	Rhodococcus rhodochrous	Bacteria	Actinobacteria	Actinobacteridae	Actinomycetales
KFN09698	35.71	61.43	70	43	1	5	72	5	74	2e-07	53.5	Paenibacillus macerans	Bacteria	Firmicutes	Bacilli	Bacillales
WP_026740074	42.62	62.3	61	35	0	7	67	11	71	2e-07	53.1	Lonsdalea quercina	Bacteria	Proteobacteria	Gammaproteobacteria	Enterobacteriales
WP_012770269	40.62	62.5	64	38	0	3	66	7	70	2e-07	53.1	Dickeya zeae	Bacteria	Proteobacteria	Gammaproteobacteria	Enterobacteriales
WP_019270896	39.34	68.85	61	37	0	2	62	16	76	2e-07	53.5	Neisseria sicca	Bacteria	Proteobacteria	Betaproteobacteria	Neisseriales
WP_003326163	40.3	65.67	67	40	0	1	67	1	67	2e-07	53.1	Bacillus atrophaeus	Bacteria	Firmicutes	Bacilli	Bacillales
KAK44906	43.75	64.06	64	36	0	3	66	13	76	2e-07	53.5	Burkholderia sp. MP-1	Bacteria	Proteobacteria	Betaproteobacteria	Burkholderiales
WP_000175313	40.91	62.12	66	39	0	1	66	1	66	2e-07	53.9	Escherichia coli	Bacteria	Proteobacteria	Gammaproteobacteria	Enterobacteriales
ETK24096	39.39	68.18	66	38	1	1	66	1	64	2e-07	53.1	Pseudomonas sp. FH1	Bacteria	Proteobacteria	Gammaproteobacteria	Pseudomonadales
WP_019366923	44.26	62.3	61	34	0	5	65	12	72	2e-07	53.1	Pseudomonas luteola	Bacteria	Proteobacteria	Gammaproteobacteria	Pseudomonadales
WP_027628550	41.1	60.27	73	43	0	1	73	1	73	2e-07	53.1	[Clostridium] cellobioparum	Bacteria	Firmicutes	Clostridia	Clostridiales
AIK43646	36.36	60.61	66	42	0	1	66	1	66	2e-07	53.1	Ochrobactrum anthropi	Bacteria	Proteobacteria	Alphaproteobacteria	Rhizobiales
WP_022632282	41.67	61.67	60	35	0	7	66	28	87	3e-07	53.1	Dickeya solani	Bacteria	Proteobacteria	Gammaproteobacteria	Enterobacteriales
WP_029864014	41.67	66.67	60	35	0	7	66	8	67	3e-07	52.8	Vibrio parahaemolyticus	Bacteria	Proteobacteria	Gammaproteobacteria	Vibrionales
WP_001301826	40.91	62.12	66	39	0	1	66	3	68	3e-07	53.9	Enterobacteriaceae	Bacteria	Proteobacteria	Gammaproteobacteria	Enterobacteriales
KDN19117	44.12	63.24	68	38	0	3	70	13	80	3e-07	54.3	Amycolatopsis rifamycinica	Bacteria	Actinobacteria	Actinobacteridae	Actinomycetales
WP_011828799	47.62	65.08	63	33	0	4	66	12	74	3e-07	53.1	Methylibium petroleiphilum	Bacteria	Proteobacteria	Betaproteobacteria	Burkholderiales
WP_003206830	41.79	58.21	67	39	0	1	67	1	67	3e-07	52.8	Bacillus mycoides	Bacteria	Firmicutes	Bacilli	Bacillales
WP_003743902	39.34	68.85	61	37	0	2	62	16	76	3e-07	53.5	Neisseria mucosa	Bacteria	Proteobacteria	Betaproteobacteria	Neisseriales
CDX37734	39.73	60.27	73	44	0	1	73	21	93	3e-07	53.5	Mesorhizobium sp. ORS3359	Bacteria	Proteobacteria	Alphaproteobacteria	Rhizobiales
WP_016687467	39.34	68.85	61	37	0	2	62	16	76	3e-07	53.1	Neisseria sicca	Bacteria	Proteobacteria	Betaproteobacteria	Neisseriales
WP_018323462	43.66	60.56	71	38	1	3	73	9	77	3e-07	52.8	Bradyrhizobium sp. WSM2793	Bacteria	Proteobacteria	Alphaproteobacteria	Rhizobiales
WP_027216792	42.42	65.15	66	38	0	1	66	1	66	3e-07	52.8	Butyrivibrio fibrisolvens	Bacteria	Firmicutes	Clostridia	Clostridiales
WP_003755250	39.34	68.85	61	37	0	2	62	16	76	3e-07	53.1	Neisseria	Bacteria	Proteobacteria	Betaproteobacteria	Neisseriales
WP_028747504	36.62	61.97	71	45	0	1	71	1	71	3e-07	53.1	Rhizobium mesoamericanum	Bacteria	Proteobacteria	Alphaproteobacteria	Rhizobiales
WP_004559316	44.12	63.24	68	38	0	3	70	9	76	3e-07	53.9	Amycolatopsis vancoresmycina	Bacteria	Actinobacteria	Actinobacteridae	Actinomycetales
AID83283	35	73.33	60	39	0	7	66	25	84	3e-07	53.1	Pseudomonas aeruginosa VRFPA04	Bacteria	Proteobacteria	Gammaproteobacteria	Pseudomonadales
WP_027026918	33.33	63.77	69	46	0	1	69	1	69	3e-07	53.1	Mesorhizobium sp. URHA0056	Bacteria	Proteobacteria	Alphaproteobacteria	Rhizobiales
WP_006372131	39.39	63.64	66	40	0	2	67	4	69	3e-07	52.8	Gordonia polyisoprenivorans	Bacteria	Actinobacteria	Actinobacteridae	Actinomycetales
WP_015857226	37.68	57.97	69	43	0	1	69	1	69	3e-07	53.1	Methylobacterium extorquens	Bacteria	Proteobacteria	Alphaproteobacteria	Rhizobiales
WP_011970267	39.71	67.65	68	41	0	1	68	1	68	3e-07	52.8	Sinorhizobium medicae	Bacteria	Proteobacteria	Alphaproteobacteria	Rhizobiales
WP_003163817	40.3	64.18	67	40	0	1	67	1	67	3e-07	52.8	Brevundimonas diminuta	Bacteria	Proteobacteria	Alphaproteobacteria	Caulobacterales
WP_012768900	41.67	61.67	60	35	0	7	66	11	70	3e-07	52.8	Dickeya	Bacteria	Proteobacteria	Gammaproteobacteria	Enterobacteriales
WP_012770270	41.67	61.67	60	35	0	7	66	16	75	3e-07	52.8	Dickeya zeae	Bacteria	Proteobacteria	Gammaproteobacteria	Enterobacteriales
EXI62670	46.15	60	65	35	0	3	67	11	75	3e-07	52.8	Mannheimia haemolytica serotype A1/A6 str. PKL10	Bacteria	Proteobacteria	Gammaproteobacteria	Pasteurellales
WP_017189930	43.33	65	60	34	0	7	66	8	67	3e-07	52.8	Vibrio harveyi	Bacteria	Proteobacteria	Gammaproteobacteria	Vibrionales
WP_015015072	40	63.08	65	39	0	4	68	15	79	3e-07	52.8	Acidovorax sp. KKS102	Bacteria	Proteobacteria	Betaproteobacteria	Burkholderiales
WP_028942685	38.33	66.67	60	37	0	7	66	3	62	3e-07	52.8	Pseudomonas vranovensis	Bacteria	Proteobacteria	Gammaproteobacteria	Pseudomonadales
WP_006247201	33.82	58.82	68	45	0	2	69	4	71	3e-07	52.8	Mycobacterium tusciae	Bacteria	Actinobacteria	Actinobacteridae	Actinomycetales
WP_007534495	36.62	61.97	71	45	0	1	71	5	75	3e-07	53.1	Rhizobium mesoamericanum	Bacteria	Proteobacteria	Alphaproteobacteria	Rhizobiales
AHI53480	39.34	62.3	61	37	0	6	66	9	69	3e-07	52.8	Spiroplasma sabaudiense Ar-1343	Bacteria	Tenericutes	Mollicutes	Entomoplasmatales
WP_006463464	54.35	71.74	46	21	0	4	49	11	56	3e-07	53.1	Herbaspirillum frisingense	Bacteria	Proteobacteria	Betaproteobacteria	Burkholderiales
WP_027643833	40.32	69.35	62	37	0	1	62	1	62	3e-07	52.8	[Clostridium] clostridioforme	Bacteria	Firmicutes	Clostridia	Clostridiales
WP_003234297	40.28	59.72	72	43	0	1	72	3	74	3e-07	52.8	Pseudomonas fluorescens	Bacteria	Proteobacteria	Gammaproteobacteria	Pseudomonadales
WP_006342651	46.67	61.67	60	32	0	7	66	17	76	3e-07	52.8	Parachlamydia acanthamoebae	Bacteria	Chlamydiae	Chlamydiales	Parachlamydiaceae
WP_011149149	43.33	65	60	34	0	7	66	8	67	3e-07	52.4	Vibrio	Bacteria	Proteobacteria	Gammaproteobacteria	Vibrionales
CAK48822	40	63.08	65	39	0	2	66	13	77	3e-07	52.8	Sporosarcina sp.	Bacteria	Firmicutes	Bacilli	Bacillales
WP_015865968	45.45	69.09	55	30	0	11	65	7	61	3e-07	52.4	Variovorax paradoxus	Bacteria	Proteobacteria	Betaproteobacteria	Burkholderiales
WP_028450100	47.62	63.49	63	33	0	4	66	11	73	3e-07	52.8	Chitinibacter tainanensis	Bacteria	Proteobacteria	Betaproteobacteria	Neisseriales
WP_013420386	48.08	69.23	52	27	0	4	55	37	88	3e-07	53.1	Rhodomicrobium vannielii	Bacteria	Proteobacteria	Alphaproteobacteria	Rhizobiales
WP_032480064	40	65	60	36	0	7	66	8	67	3e-07	52.4	Vibrio cholerae	Bacteria	Proteobacteria	Gammaproteobacteria	Vibrionales
WP_024029591	42.86	71.43	63	35	1	6	67	1	63	3e-07	53.1	Bacillus vireti	Bacteria	Firmicutes	Bacilli	Bacillales
WP_025733952	38.57	62.86	70	43	0	2	71	7	76	3e-07	52.8	Carnimonas nigrificans	Bacteria	Proteobacteria	Gammaproteobacteria	Oceanospirillales
WP_008969303	42.47	58.9	73	42	0	1	73	8	80	4e-07	52.8	Bradyrhizobium sp. STM 3843	Bacteria	Proteobacteria	Alphaproteobacteria	Rhizobiales
WP_017996421	37.68	60.87	69	43	0	1	69	1	69	4e-07	52.8	Rhizobium leguminosarum	Bacteria	Proteobacteria	Alphaproteobacteria	Rhizobiales
WP_031688560	44.44	63.49	63	35	0	6	68	13	75	4e-07	52.4	Pseudomonas aeruginosa	Bacteria	Proteobacteria	Gammaproteobacteria	Pseudomonadales
WP_002759092	47.37	61.4	57	30	0	11	67	16	72	4e-07	52.8	Microcystis aeruginosa	Bacteria	Cyanobacteria	Oscillatoriophycideae	Chroococcales
WP_024968766	47.37	61.4	57	30	0	11	67	16	72	4e-07	52.8	Microcystis aeruginosa	Bacteria	Cyanobacteria	Oscillatoriophycideae	Chroococcales
WP_013088412	40.26	59.74	77	37	1	3	70	10	86	4e-07	53.5	Burkholderia sp. CCGE1002	Bacteria	Proteobacteria	Betaproteobacteria	Burkholderiales
WP_018907099	45.45	69.09	55	30	0	11	65	21	75	4e-07	52.8	Variovorax	Bacteria	Proteobacteria	Betaproteobacteria	Burkholderiales
WP_022457701	42.42	62.12	66	38	0	2	67	6	71	4e-07	52.4	Fusobacterium sp. CAG:439	Bacteria	Fusobacteria	Fusobacteriales	Fusobacteriaceae
WP_017658596	47.54	62.3	61	32	0	7	67	10	70	4e-07	52.4	Geitlerinema sp. PCC 7105	Bacteria	Cyanobacteria	Oscillatoriophycideae	Oscillatoriales
WP_019086228	38.57	65.71	70	43	0	1	70	1	70	4e-07	52.4	Komagataeibacter europaeus	Bacteria	Proteobacteria	Alphaproteobacteria	Rhodospirillales
WP_014188684	38.81	61.19	67	41	0	1	67	1	67	4e-07	52.4	Azospirillum lipoferum	Bacteria	Proteobacteria	Alphaproteobacteria	Rhodospirillales
WP_010117133	46.55	67.24	58	31	0	10	67	18	75	4e-07	52.8	Burkholderia oklahomensis	Bacteria	Proteobacteria	Betaproteobacteria	Burkholderiales
WP_011134612	47.62	61.9	63	33	0	4	66	11	73	4e-07	52.8	Chromobacterium violaceum	Bacteria	Proteobacteria	Betaproteobacteria	Neisseriales
WP_024730916	37.88	62.12	66	41	0	1	66	1	66	4e-07	53.1	Clostridiales bacterium VE202-13	Bacteria	Firmicutes	Clostridia	Clostridiales
WP_005740432	40.98	70.49	61	34	1	1	61	1	59	4e-07	52.8	Pseudomonas amygdali	Bacteria	Proteobacteria	Gammaproteobacteria	Pseudomonadales
WP_029727917	36.23	65.22	69	44	0	1	69	1	69	4e-07	52.4	Sinorhizobium meliloti	Bacteria	Proteobacteria	Alphaproteobacteria	Rhizobiales
WP_007668873	34.78	59.42	69	45	0	1	69	1	69	4e-07	52.4	Caulobacter sp. AP07	Bacteria	Proteobacteria	Alphaproteobacteria	Caulobacterales
WP_003563073	37.68	60.87	69	43	0	1	69	1	69	4e-07	52.4	Rhizobium leguminosarum	Bacteria	Proteobacteria	Alphaproteobacteria	Rhizobiales
WP_006873736	37.88	62.12	66	41	0	1	66	9	74	4e-07	53.1	Anaerotruncus colihominis	Bacteria	Firmicutes	Clostridia	Clostridiales
WP_013722654	44.64	69.64	56	31	0	11	66	21	76	4e-07	52.4	Alicycliphilus denitrificans	Bacteria	Proteobacteria	Betaproteobacteria	Burkholderiales
WP_031164871	43.08	63.08	65	37	0	3	67	22	86	4e-07	53.5	Streptosporangium roseum	Bacteria	Actinobacteria	Actinobacteridae	Actinomycetales
KCZ53164	40	65	60	36	0	7	66	10	69	4e-07	52.4	Hyphomonas sp. 25B14_1	Bacteria	Proteobacteria	Alphaproteobacteria	Rhodobacterales
WP_015141195	48.15	66.67	54	28	0	15	68	20	73	4e-07	52.4	Nostoc sp. PCC 7524	Bacteria	Cyanobacteria	Nostocales	Nostocaceae
WP_025734725	44.62	64.62	65	36	0	3	67	8	72	4e-07	52.4	Entomoplasma luminosum	Bacteria	Tenericutes	Mollicutes	Entomoplasmatales
WP_013294818	45.9	67.21	61	33	0	7	67	13	73	4e-07	52.4	Gallionella capsiferriformans	Bacteria	Proteobacteria	Betaproteobacteria	Gallionellales
ELW78140	48.44	60.94	64	33	0	3	66	21	84	5e-07	54.7	Acinetobacter baumannii WC-A-92	Bacteria	Proteobacteria	Gammaproteobacteria	Pseudomonadales
WP_033112297	41.67	61.67	60	35	0	7	66	11	70	5e-07	52.0	Dickeya dadantii	Bacteria	Proteobacteria	Gammaproteobacteria	Enterobacteriales
WP_026284293	45.45	69.09	55	30	0	11	65	13	67	5e-07	52.0	Variovorax	Bacteria	Proteobacteria	Betaproteobacteria	Burkholderiales
WP_023767043	39.73	60.27	73	44	0	1	73	1	73	5e-07	52.4	Mesorhizobium sp. LNHC232B00	Bacteria	Proteobacteria	Alphaproteobacteria	Rhizobiales
WP_032964195	37.88	63.64	66	41	0	2	67	8	73	5e-07	52.4	Bordetella hinzii	Bacteria	Proteobacteria	Betaproteobacteria	Burkholderiales
WP_020212915	40.91	63.64	66	39	0	1	66	1	66	5e-07	52.0	Flavobacterium rivuli	Bacteria	Bacteroidetes	Flavobacteriia	Flavobacteriales
WP_026389358	37.31	62.69	67	42	0	2	68	5	71	5e-07	52.0	Acholeplasma multilocale	Bacteria	Tenericutes	Mollicutes	Acholeplasmatales
WP_011623943	39.71	63.24	68	41	0	1	68	1	68	5e-07	52.4	Shewanella sp. MR-4	Bacteria	Proteobacteria	Gammaproteobacteria	Alteromonadales
WP_016866382	44.07	69.49	59	33	0	3	61	1	59	5e-07	52.0	Fischerella muscicola	Bacteria	Cyanobacteria	Stigonematales	Fischerella
WP_015488810	45.16	66.13	62	34	0	5	66	7	68	5e-07	52.0	Thalassolituus oleivorans	Bacteria	Proteobacteria	Gammaproteobacteria	Oceanospirillales
WP_032991526	41.54	60	65	38	0	3	67	5	69	5e-07	52.8	Cronobacter dublinensis	Bacteria	Proteobacteria	Gammaproteobacteria	Enterobacteriales
WP_020619032	35.82	62.69	67	43	0	1	67	6	72	6e-07	52.4	Paenibacillus daejeonensis	Bacteria	Firmicutes	Bacilli	Bacillales
WP_025091706	40.91	65.15	66	39	0	1	66	1	66	6e-07	52.0	Ochrobactrum intermedium	Bacteria	Proteobacteria	Alphaproteobacteria	Rhizobiales
WP_026836161	42.86	67.86	56	32	0	11	66	11	66	6e-07	52.4	Eubacterium xylanophilum	Bacteria	Firmicutes	Clostridia	Clostridiales
WP_008621418	43.08	63.08	65	37	0	2	66	3	67	6e-07	52.0	Magnetospirillum sp. SO-1	Bacteria	Proteobacteria	Alphaproteobacteria	Rhodospirillales
WP_009802161	42.42	63.64	66	38	0	1	66	1	66	6e-07	52.0	Oceanicaulis sp. HTCC2633	Bacteria	Proteobacteria	Alphaproteobacteria	Rhodobacterales
WP_020811431	37.88	68.18	66	41	0	1	66	1	66	6e-07	52.0	Agrobacterium tumefaciens	Bacteria	Proteobacteria	Alphaproteobacteria	Rhizobiales
WP_015865988	43.64	69.09	55	31	0	11	65	21	75	6e-07	52.0	Variovorax paradoxus	Bacteria	Proteobacteria	Betaproteobacteria	Burkholderiales
CDH72821	34.43	72.13	61	40	0	6	66	24	84	6e-07	52.4	Pseudomonas aeruginosa MH38	Bacteria	Proteobacteria	Gammaproteobacteria	Pseudomonadales
WP_021946545	39.68	61.9	63	38	0	5	67	13	75	6e-07	52.0	Clostridium sp. CAG:967	Bacteria	Firmicutes	Clostridia	Clostridiales
KGH11871	38.81	59.7	67	40	1	6	71	1	67	6e-07	52.0	Comamonas testosteroni	Bacteria	Proteobacteria	Betaproteobacteria	Burkholderiales
WP_003349864	38.03	59.15	71	44	0	1	71	5	75	6e-07	52.0	Bacillus methanolicus	Bacteria	Firmicutes	Bacilli	Bacillales
WP_019960599	35.62	63.01	73	47	0	1	73	1	73	6e-07	52.0	Woodsholea maritima	Bacteria	Proteobacteria	Alphaproteobacteria	Caulobacterales
WP_012103951	42.86	63.49	63	36	0	1	63	1	63	6e-07	52.0	Clostridium kluyveri	Bacteria	Firmicutes	Clostridia	Clostridiales
KGK86199	40	64.62	65	39	0	2	66	4	68	6e-07	52.4	Desulfosporosinus sp. HMP52	Bacteria	Firmicutes	Clostridia	Clostridiales
WP_003039747	40.91	63.64	66	39	0	1	66	1	66	6e-07	52.0	Sphingopyxis sp. MC1	Bacteria	Proteobacteria	Alphaproteobacteria	Sphingomonadales
WP_026711872	40.91	63.64	66	39	0	2	67	5	70	6e-07	52.0	Flavobacterium filum	Bacteria	Bacteroidetes	Flavobacteriia	Flavobacteriales
WP_025007903	41.18	63.24	68	40	0	1	68	1	68	6e-07	52.0	Shewanella putrefaciens	Bacteria	Proteobacteria	Gammaproteobacteria	Alteromonadales
ADM97984	41.67	61.67	60	35	0	7	66	41	100	6e-07	52.4	Dickeya dadantii 3937	Bacteria	Proteobacteria	Gammaproteobacteria	Enterobacteriales
WP_030697868	39.39	62.12	66	40	0	4	69	23	88	6e-07	53.1	Streptomyces griseus	Bacteria	Actinobacteria	Actinobacteridae	Actinomycetales
WP_014248240	41.79	59.7	67	39	0	1	67	1	67	6e-07	52.0	Azospirillum lipoferum	Bacteria	Proteobacteria	Alphaproteobacteria	Rhodospirillales
WP_029801931	38.33	65	60	37	0	7	66	8	67	6e-07	51.6	Vibrio parahaemolyticus	Bacteria	Proteobacteria	Gammaproteobacteria	Vibrionales
WP_008249195	38.46	66.15	65	40	0	2	66	3	67	6e-07	51.6	Limnobacter sp. MED105	Bacteria	Proteobacteria	Betaproteobacteria	Burkholderiales
WP_006161850	46.77	58.06	62	33	0	5	66	10	71	6e-07	52.0	Cupriavidus basilensis	Bacteria	Proteobacteria	Betaproteobacteria	Burkholderiales
WP_017068743	39.34	65.57	61	37	0	6	66	7	67	6e-07	51.6	Vibrio crassostreae	Bacteria	Proteobacteria	Gammaproteobacteria	Vibrionales
WP_026440705	35.82	64.18	67	43	0	1	67	1	67	6e-07	51.6	Acidocella facilis	Bacteria	Proteobacteria	Alphaproteobacteria	Rhodospirillales
WP_012620993	42.86	63.49	63	36	0	1	63	7	69	6e-07	52.0	Clostridium kluyveri	Bacteria	Firmicutes	Clostridia	Clostridiales
WP_012549728	41.67	66.67	60	35	0	7	66	8	67	6e-07	51.6	Aliivibrio salmonicida	Bacteria	Proteobacteria	Gammaproteobacteria	Vibrionales
WP_023717051	35.29	66.18	68	44	0	1	68	1	68	6e-07	51.6	Mesorhizobium sp. LSHC420B00	Bacteria	Proteobacteria	Alphaproteobacteria	Rhizobiales
WP_022459272	43.08	64.62	65	37	0	2	66	4	68	6e-07	51.6	Fusobacterium sp. CAG:439	Bacteria	Fusobacteria	Fusobacteriales	Fusobacteriaceae
WP_026222538	34.78	57.97	69	45	0	1	69	1	69	7e-07	52.0	Methylocystis rosea	Bacteria	Proteobacteria	Alphaproteobacteria	Rhizobiales
WP_028080323	36.11	59.72	72	46	0	1	72	1	72	7e-07	52.0	Solimonas soli	Bacteria	Proteobacteria	Gammaproteobacteria	Xanthomonadales
WP_019516439	36.76	61.76	68	43	0	1	68	1	68	7e-07	51.6	Sphingomonas sp. Mn802worker	Bacteria	Proteobacteria	Alphaproteobacteria	Sphingomonadales
WP_021864349	42.62	65.57	61	35	0	7	67	11	71	7e-07	51.6	Clostridium sp. CAG:715	Bacteria	Firmicutes	Clostridia	Clostridiales
WP_021227746	36.36	62.12	66	42	0	1	66	1	66	7e-07	51.6	Sphingobium lactosutens	Bacteria	Proteobacteria	Alphaproteobacteria	Sphingomonadales
WP_016747485	40.91	59.09	66	39	0	1	66	1	66	7e-07	51.6	Sphingomonas wittichii	Bacteria	Proteobacteria	Alphaproteobacteria	Sphingomonadales
WP_006197774	45.61	64.91	57	31	0	11	67	16	72	7e-07	52.0	Nodularia spumigena	Bacteria	Cyanobacteria	Nostocales	Nostocaceae
XP_002537833	44.26	62.3	61	34	0	7	67	12	72	7e-07	52.0	Ricinus communis	Eukaryota	Viridiplantae	Streptophyta	Embryophyta
WP_014903914	40	63.08	65	39	0	2	66	5	69	7e-07	52.4	Desulfosporosinus meridiei	Bacteria	Firmicutes	Clostridia	Clostridiales
WP_013056647	37.31	65.67	67	42	0	1	67	1	67	7e-07	52.0	Bacillus megaterium	Bacteria	Firmicutes	Bacilli	Bacillales
WP_027488988	38.24	64.71	68	42	0	1	68	1	68	7e-07	51.6	Rhizobium undicola	Bacteria	Proteobacteria	Alphaproteobacteria	Rhizobiales
WP_031440211	37.31	64.18	67	42	0	1	67	1	67	7e-07	51.6	Sphingomonas sp. FUKUSWIS1	Bacteria	Proteobacteria	Alphaproteobacteria	Sphingomonadales
ADM97062	39.06	60.94	64	39	0	3	66	7	70	8e-07	51.6	Dickeya dadantii 3937	Bacteria	Proteobacteria	Gammaproteobacteria	Enterobacteriales
WP_008955180	47.54	65.57	61	32	0	7	67	7	67	8e-07	51.6	Pseudogulbenkiania ferrooxidans	Bacteria	Proteobacteria	Betaproteobacteria	Neisseriales
WP_022264568	42.42	60.61	66	38	0	1	66	1	66	8e-07	51.6	Clostridium sp. CAG:352	Bacteria	Firmicutes	Clostridia	Clostridiales
WP_031976116	48.44	60.94	64	33	0	3	66	2	65	8e-07	53.1	Acinetobacter baumannii	Bacteria	Proteobacteria	Gammaproteobacteria	Pseudomonadales
WP_008790097	37.7	60.66	61	38	0	7	67	8	68	8e-07	51.6	Coprobacillus	Bacteria	Firmicutes	Erysipelotrichia	Erysipelotrichales
WP_008413403	37.88	62.12	66	41	0	4	69	23	88	8e-07	52.8	Streptomyces	Bacteria	Actinobacteria	Actinobacteridae	Actinomycetales
WP_027156697	37.88	63.64	66	41	0	1	66	1	66	8e-07	51.6	Methylobacter luteus	Bacteria	Proteobacteria	Gammaproteobacteria	Methylococcales
WP_022953572	45.9	65.57	61	33	0	7	67	9	69	8e-07	51.6	Leucothrix mucor	Bacteria	Proteobacteria	Gammaproteobacteria	Thiotrichales
WP_004282923	48.08	67.31	52	27	0	4	55	11	62	8e-07	51.6	Neisseria weaveri	Bacteria	Proteobacteria	Betaproteobacteria	Neisseriales
WP_020473700	43.08	63.08	65	37	0	3	67	9	73	8e-07	51.6	Zavarzinella formosa	Bacteria	Planctomycetes	Planctomycetia	Planctomycetales
WP_015846050	35.29	58.82	68	44	0	2	69	3	70	9e-07	52.0	Paenibacillus sp. JDR-2	Bacteria	Firmicutes	Bacilli	Bacillales
KDE68557	42.65	63.24	68	39	0	1	68	1	68	9e-07	51.2	Fusobacterium necrophorum DAB	Bacteria	Fusobacteria	Fusobacteriales	Fusobacteriaceae
WP_014808476	37.31	62.69	67	42	0	2	68	13	79	9e-07	51.6	Desulfomonile tiedjei	Bacteria	Proteobacteria	Deltaproteobacteria	Syntrophobacterales
GAJ95624	38.24	66.18	68	42	0	1	68	1	68	9e-07	51.6	Rhizobium rhizogenes NBRC 13257	Bacteria	Proteobacteria	Alphaproteobacteria	Rhizobiales
KFZ81115	45.31	65.62	64	35	0	3	66	8	71	9e-07	52.8	Amycolatopsis sp. MJM2582	Bacteria	Actinobacteria	Actinobacteridae	Actinomycetales
WP_033238944	37.88	62.12	66	41	0	4	69	23	88	9e-07	52.8	Streptomyces griseus	Bacteria	Actinobacteria	Actinobacteridae	Actinomycetales
WP_033199039	43.55	62.9	62	35	0	5	66	6	67	9e-07	51.6	Gemmata obscuriglobus	Bacteria	Planctomycetes	Planctomycetia	Planctomycetales
WP_027531631	39.71	64.71	68	41	0	1	68	1	68	9e-07	51.6	Bradyrhizobium sp. WSM3983	Bacteria	Proteobacteria	Alphaproteobacteria	Rhizobiales
WP_008493810	35.82	64.18	67	43	0	1	67	1	67	9e-07	51.2	Acidocella sp. MX-AZ02	Bacteria	Proteobacteria	Alphaproteobacteria	Rhodospirillales
WP_007785467	40.62	67.19	64	38	0	3	66	5	68	9e-07	52.0	Desulfosporosinus youngiae	Bacteria	Firmicutes	Clostridia	Clostridiales
WP_010804562	40	60	60	36	0	7	66	21	80	9e-07	52.0	Pandoraea sp. SD6-2	Bacteria	Proteobacteria	Betaproteobacteria	Burkholderiales
WP_028181623	39.71	64.71	68	41	0	1	68	1	68	9e-07	51.6	Bradyrhizobium japonicum	Bacteria	Proteobacteria	Alphaproteobacteria	Rhizobiales
WP_003951490	37.88	62.12	66	41	0	4	69	41	106	9e-07	52.8	Streptomyces albus	Bacteria	Actinobacteria	Actinobacteridae	Actinomycetales
WP_017004320	41.67	65	60	35	0	7	66	8	67	9e-07	51.2	Enterovibrio norvegicus	Bacteria	Proteobacteria	Gammaproteobacteria	Vibrionales
WP_007686924	43.08	58.46	65	37	0	2	66	24	88	9e-07	51.6	Novosphingobium sp. AP12	Bacteria	Proteobacteria	Alphaproteobacteria	Sphingomonadales
WP_008494338	39.39	66.67	66	40	0	1	66	1	66	1e-06	51.6	Acidocella sp. MX-AZ02	Bacteria	Proteobacteria	Alphaproteobacteria	Rhodospirillales
WP_031429596	41.67	61.67	60	35	0	7	66	8	67	1e-06	51.2	Vibrio parahaemolyticus	Bacteria	Proteobacteria	Gammaproteobacteria	Vibrionales
WP_026258835	40.32	64.52	62	37	0	7	68	10	71	1e-06	51.2	Uliginosibacterium gangwonense	Bacteria	Proteobacteria	Betaproteobacteria	Rhodocyclales
KFL45964	38.81	61.19	67	41	0	3	69	9	75	1e-06	51.6	Sphingobium sp. ba1	Bacteria	Proteobacteria	Alphaproteobacteria	Sphingomonadales
WP_007515295	39.39	60.61	66	40	0	2	67	4	69	1e-06	51.2	Frankia sp. CN3	Bacteria	Actinobacteria	Actinobacteridae	Actinomycetales
AIK43535	45.59	60.29	68	37	0	1	68	1	68	1e-06	51.2	Ochrobactrum anthropi	Bacteria	Proteobacteria	Alphaproteobacteria	Rhizobiales
WP_027052810	33.33	63.77	69	46	0	1	69	1	69	1e-06	51.6	Mesorhizobium loti	Bacteria	Proteobacteria	Alphaproteobacteria	Rhizobiales
KFF54951	38.81	65.67	67	41	0	1	67	1	67	1e-06	51.2	Bacillus subtilis	Bacteria	Firmicutes	Bacilli	Bacillales
WP_020636359	43.94	65.15	66	37	0	3	68	8	73	1e-06	52.4	Amycolatopsis alba	Bacteria	Actinobacteria	Actinobacteridae	Actinomycetales
WP_013365096	39.06	60.94	64	39	0	3	66	7	70	1e-06	51.2	Enterobacter lignolyticus	Bacteria	Proteobacteria	Gammaproteobacteria	Enterobacteriales
1Y7Y	41.67	63.33	60	35	0	7	66	14	73	1e-06	51.2	Aeromonas hydrophila	Bacteria	Proteobacteria	Gammaproteobacteria	Aeromonadales
WP_027681734	35.29	66.18	68	44	0	1	68	1	68	1e-06	51.2	Rhizobium leguminosarum	Bacteria	Proteobacteria	Alphaproteobacteria	Rhizobiales
CDX39580	32.88	56.16	73	49	0	1	73	1	73	1e-06	51.2	Mesorhizobium plurifarium	Bacteria	Proteobacteria	Alphaproteobacteria	Rhizobiales
CDX51965	38.36	61.64	73	45	0	1	73	1	73	1e-06	51.6	Mesorhizobium plurifarium	Bacteria	Proteobacteria	Alphaproteobacteria	Rhizobiales
WP_004636364	44.12	60.29	68	38	0	4	71	18	85	1e-06	51.6	Ralstonia pickettii	Bacteria	Proteobacteria	Betaproteobacteria	Burkholderiales
WP_009823075	37.31	67.16	67	42	0	1	67	1	67	1e-06	51.2	Sphingomonas sp. SKA58	Bacteria	Proteobacteria	Alphaproteobacteria	Sphingomonadales
WP_008978220	40.91	59.09	66	39	0	1	66	1	66	1e-06	51.2	Eubacterium sp. 3_1_31	Bacteria	Firmicutes	Clostridia	Clostridiales
KGG85540	41.67	60	60	35	0	7	66	21	80	1e-06	51.6	Comamonas testosteroni	Bacteria	Proteobacteria	Betaproteobacteria	Burkholderiales
EKD80871	37.88	63.64	66	41	0	1	66	1	66	1e-06	51.2	uncultured bacterium	Bacteria	environmental samples
WP_024503118	40.38	65.38	52	31	0	1	52	1	52	1e-06	51.2	Mesorhizobium ciceri	Bacteria	Proteobacteria	Alphaproteobacteria	Rhizobiales
WP_027736674	43.48	60.87	69	38	1	3	70	11	79	1e-06	52.4	Streptomyces sp. CNT360	Bacteria	Actinobacteria	Actinobacteridae	Actinomycetales
KGR98774	40.62	56.25	64	38	0	3	66	15	78	1e-06	51.6	Burkholderia pseudomallei MSHR7504	Bacteria	Proteobacteria	Betaproteobacteria	Burkholderiales
WP_012090923	45.59	60.29	68	37	0	1	68	14	81	1e-06	51.2	Ochrobactrum anthropi	Bacteria	Proteobacteria	Alphaproteobacteria	Rhizobiales
WP_025977014	44.62	64.62	65	36	0	3	67	9	73	1e-06	51.2	Brevundimonas naejangsanensis	Bacteria	Proteobacteria	Alphaproteobacteria	Caulobacterales
WP_016221783	43.55	67.74	62	35	0	1	62	1	62	1e-06	51.2	Dorea sp. 5-2	Bacteria	Firmicutes	Clostridia	Clostridiales
WP_001407270	41.18	55.88	68	40	0	3	70	5	72	1e-06	52.0	Escherichia coli	Bacteria	Proteobacteria	Gammaproteobacteria	Enterobacteriales
WP_032219444	41.18	55.88	68	40	0	3	70	5	72	1e-06	51.2	Escherichia coli	Bacteria	Proteobacteria	Gammaproteobacteria	Enterobacteriales
WP_001692141	41.18	55.88	68	40	0	3	70	5	72	1e-06	52.0	Escherichia coli	Bacteria	Proteobacteria	Gammaproteobacteria	Enterobacteriales
WP_025919135	37.5	62.5	64	40	0	3	66	7	70	1e-06	51.2	Pectobacterium wasabiae	Bacteria	Proteobacteria	Gammaproteobacteria	Enterobacteriales
WP_011867285	43.28	62.69	67	38	0	7	73	8	74	1e-06	51.2	Shewanella loihica	Bacteria	Proteobacteria	Gammaproteobacteria	Alteromonadales
WP_009800225	34.78	65.22	69	45	0	1	69	1	69	1e-06	50.8	Nitrobacter sp. Nb-311A	Bacteria	Proteobacteria	Alphaproteobacteria	Rhizobiales
WP_024749632	36.76	61.76	68	43	0	1	68	1	68	1e-06	51.2	Methylosinus trichosporium	Bacteria	Proteobacteria	Alphaproteobacteria	Rhizobiales
WP_029675186	42.86	57.14	70	40	0	2	71	11	80	1e-06	51.6	Burkholderia sp. JGI 0001009-G23	Bacteria	Proteobacteria	Betaproteobacteria	Burkholderiales
WP_002201909	37.31	58.21	67	42	0	1	67	1	67	1e-06	51.2	Bacillus cereus	Bacteria	Firmicutes	Bacilli	Bacillales
WP_011182964	43.33	56.67	60	34	0	8	67	15	74	1e-06	51.2	Mesoplasma florum	Bacteria	Tenericutes	Mollicutes	Entomoplasmatales
WP_029512037	43.33	56.67	60	34	0	8	67	6	65	1e-06	50.8	Mesoplasma grammopterae	Bacteria	Tenericutes	Mollicutes	Entomoplasmatales
WP_012251119	33.33	71.67	60	40	0	7	66	25	84	1e-06	51.2	Bordetella petrii	Bacteria	Proteobacteria	Betaproteobacteria	Burkholderiales
AIQ21311	35.38	61.54	65	42	0	3	67	2	66	1e-06	51.2	Paenibacillus sp. FSL H7-0357	Bacteria	Firmicutes	Bacilli	Bacillales
WP_026558470	37.14	61.43	70	44	0	3	72	2	71	1e-06	51.2	Bacillus sp. NSP2.1	Bacteria	Firmicutes	Bacilli	Bacillales
WP_023788849	35.48	62.9	62	40	0	6	67	9	70	1e-06	50.8	Spiroplasma apis	Bacteria	Tenericutes	Mollicutes	Entomoplasmatales
WP_028446483	42.19	65.62	64	37	0	3	66	1	64	1e-06	50.8	Chitinimonas koreensis	Bacteria	Proteobacteria	Betaproteobacteria	Burkholderiales
WP_032140703	42.19	60.94	64	37	0	3	66	5	68	1e-06	51.6	Escherichia coli	Bacteria	Proteobacteria	Gammaproteobacteria	Enterobacteriales
WP_029044160	38.33	63.33	60	37	0	7	66	17	76	1e-06	50.8	Cupriavidus sp. WS	Bacteria	Proteobacteria	Betaproteobacteria	Burkholderiales
WP_012747014	39.34	59.02	61	37	0	7	67	8	68	1e-06	50.8	Variovorax	Bacteria	Proteobacteria	Betaproteobacteria	Burkholderiales
WP_030406205	43.48	60.87	69	38	1	3	70	8	76	1e-06	52.4	Streptomyces sp. NRRL F-5917	Bacteria	Actinobacteria	Actinobacteridae	Actinomycetales
WP_027802439	39.39	65.15	66	40	0	3	68	13	78	1e-06	50.8	Burkholderia dilworthii	Bacteria	Proteobacteria	Betaproteobacteria	Burkholderiales
WP_001316486	42.19	60.94	64	37	0	3	66	5	68	1e-06	51.6	Escherichia	Bacteria	Proteobacteria	Gammaproteobacteria	Enterobacteriales
KDT66534	41.18	55.88	68	40	0	3	70	17	84	1e-06	51.2	Escherichia coli 3-267-03_S3_C1	Bacteria	Proteobacteria	Gammaproteobacteria	Enterobacteriales
KGB87416	39.39	62.12	66	38	1	1	66	1	64	1e-06	51.2	Pseudomonas aeruginosa	Bacteria	Proteobacteria	Gammaproteobacteria	Pseudomonadales
WP_029103821	40.91	62.12	66	39	0	1	66	1	66	1e-06	50.8	Moraxella caprae	Bacteria	Proteobacteria	Gammaproteobacteria	Pseudomonadales
WP_013203944	42.65	55.88	68	35	1	3	66	7	74	1e-06	51.2	Erwinia billingiae	Bacteria	Proteobacteria	Gammaproteobacteria	Enterobacteriales
GAK20122	41.67	63.33	60	35	0	7	66	8	67	1e-06	50.8	Vibrio sp. JCM 19052	Bacteria	Proteobacteria	Gammaproteobacteria	Vibrionales
WP_007881592	39.39	63.64	66	40	0	1	66	1	66	2e-06	50.8	Ochrobactrum sp. CDB2	Bacteria	Proteobacteria	Alphaproteobacteria	Rhizobiales
WP_014314960	43.55	64.52	62	35	0	1	62	1	62	2e-06	50.8	Clostridium sp. BNL1100	Bacteria	Firmicutes	Clostridia	Clostridiales
WP_003158903	33.33	73.33	60	40	0	7	66	25	84	2e-06	51.2	Pseudomonas aeruginosa	Bacteria	Proteobacteria	Gammaproteobacteria	Pseudomonadales
WP_009574101	39.34	70.49	61	37	0	1	61	1	61	2e-06	50.8	Celeribacter baekdonensis	Bacteria	Proteobacteria	Alphaproteobacteria	Rhodobacterales
WP_027354914	37.7	70.49	61	38	0	6	66	10	70	2e-06	50.8	Desulfosarcina sp. BuS5	Bacteria	Proteobacteria	Deltaproteobacteria	Desulfobacterales
KFI28881	48.33	61.67	60	31	0	7	66	12	71	2e-06	50.8	Paenirhodobacter enshiensis	Bacteria	Proteobacteria	Alphaproteobacteria	Rhodobacterales
WP_010913773	37.31	70.15	67	42	0	1	67	1	67	2e-06	50.8	Mesorhizobium loti	Bacteria	Proteobacteria	Alphaproteobacteria	Rhizobiales
WP_028008360	40.58	62.32	69	41	0	1	69	1	69	2e-06	51.2	Solimonas flava	Bacteria	Proteobacteria	Gammaproteobacteria	Xanthomonadales
WP_010363046	38.46	61.54	65	40	0	2	66	3	67	2e-06	50.8	Pseudoalteromonas citrea	Bacteria	Proteobacteria	Gammaproteobacteria	Alteromonadales
WP_012206013	33.33	71.67	60	40	0	7	66	30	89	2e-06	51.2	Delftia acidovorans	Bacteria	Proteobacteria	Betaproteobacteria	Burkholderiales
WP_023679381	39.13	60.87	69	42	0	1	69	1	69	2e-06	50.8	Mesorhizobium sp. LSJC280B00	Bacteria	Proteobacteria	Alphaproteobacteria	Rhizobiales
WP_024190854	42.19	60.94	64	37	0	3	66	5	68	2e-06	51.6	Escherichia coli	Bacteria	Proteobacteria	Gammaproteobacteria	Enterobacteriales
WP_014826181	39.06	64.06	64	39	0	3	66	4	67	2e-06	51.2	Desulfosporosinus acidiphilus	Bacteria	Firmicutes	Clostridia	Clostridiales
EYD93780	41.18	55.88	68	40	0	3	70	5	72	2e-06	50.8	Escherichia coli 1-110-08_S4_C3	Bacteria	Proteobacteria	Gammaproteobacteria	Enterobacteriales
WP_005607384	38.89	55.56	72	40	1	1	72	1	68	2e-06	51.6	Granulicatella adiacens	Bacteria	Firmicutes	Bacilli	Lactobacillales
WP_013212956	40	58.33	60	36	0	7	66	24	83	2e-06	51.2	Ralstonia solanacearum	Bacteria	Proteobacteria	Betaproteobacteria	Burkholderiales
KFU82249	43.75	65.62	64	36	0	3	66	8	71	2e-06	52.0	Amycolatopsis lurida NRRL 2430	Bacteria	Actinobacteria	Actinobacteridae	Actinomycetales
WP_028408835	38.81	64.18	67	41	0	1	67	1	67	2e-06	50.8	Bacillus sp. 171095_106	Bacteria	Firmicutes	Bacilli	Bacillales
WP_012563594	37.31	65.67	67	42	0	1	67	1	67	2e-06	50.4	Oligotropha carboxidovorans	Bacteria	Proteobacteria	Alphaproteobacteria	Rhizobiales
EOV69123	41.18	55.88	68	40	0	3	70	21	88	2e-06	51.6	Escherichia coli KTE64	Bacteria	Proteobacteria	Gammaproteobacteria	Enterobacteriales
ESR99706	33.33	73.33	60	40	0	7	66	30	89	2e-06	51.2	Pseudomonas aeruginosa DHS01	Bacteria	Proteobacteria	Gammaproteobacteria	Pseudomonadales
WP_026703649	40.91	60.61	66	39	0	1	66	1	66	2e-06	50.4	Flavobacterium soli	Bacteria	Bacteroidetes	Flavobacteriia	Flavobacteriales
WP_027798861	42.62	59.02	61	35	0	6	66	21	81	2e-06	51.2	Burkholderia dilworthii	Bacteria	Proteobacteria	Betaproteobacteria	Burkholderiales
WP_001395250	41.18	55.88	68	40	0	3	70	5	72	2e-06	51.2	Escherichia coli	Bacteria	Proteobacteria	Gammaproteobacteria	Enterobacteriales
WP_001738717	41.18	55.88	68	40	0	3	70	5	72	2e-06	51.2	Escherichia coli	Bacteria	Proteobacteria	Gammaproteobacteria	Enterobacteriales
WP_023637621	39.06	60.94	64	39	0	3	66	7	70	2e-06	50.4	Dickeya solani	Bacteria	Proteobacteria	Gammaproteobacteria	Enterobacteriales
WP_001446307	41.18	55.88	68	40	0	3	70	5	72	2e-06	51.2	Escherichia coli	Bacteria	Proteobacteria	Gammaproteobacteria	Enterobacteriales
AIR59554	50.85	62.71	59	25	1	6	60	10	68	2e-06	50.8	Cedecea neteri	Bacteria	Proteobacteria	Gammaproteobacteria	Enterobacteriales
WP_027328563	45	63.33	60	33	0	7	66	14	73	2e-06	50.4	Marinimicrobium agarilyticum	Bacteria	Proteobacteria	Gammaproteobacteria	Alteromonadales
WP_026961440	43.1	70.69	58	32	1	15	71	20	77	2e-06	51.2	Alicyclobacillus herbarius	Bacteria	Firmicutes	Bacilli	Bacillales
KEP67826	40.68	71.19	59	35	0	3	61	12	70	2e-06	50.4	Thioclava dalianensis	Bacteria	Proteobacteria	Alphaproteobacteria	Rhodobacterales
WP_012592875	40.91	60.61	66	39	0	4	69	15	80	2e-06	50.8	Thauera sp. MZ1T	Bacteria	Proteobacteria	Betaproteobacteria	Rhodocyclales
WP_008476389	34.72	59.72	72	47	0	1	72	4	75	2e-06	50.4	Nitrolancea hollandica	Bacteria	Chloroflexi	Sphaerobacteridae	Sphaerobacterales
WP_016468366	43.48	60.87	69	38	1	3	70	8	76	2e-06	52.0	Streptomyces sp. HPH0547	Bacteria	Actinobacteria	Actinobacteridae	Actinomycetales
WP_011073625	40	66.67	60	36	0	7	66	8	67	2e-06	50.4	Shewanella oneidensis	Bacteria	Proteobacteria	Gammaproteobacteria	Alteromonadales
WP_028332375	38.24	64.71	68	42	0	1	68	1	68	2e-06	50.4	Bradyrhizobium elkanii	Bacteria	Proteobacteria	Alphaproteobacteria	Rhizobiales
CCA86026	40	58.33	60	36	0	7	66	24	83	2e-06	50.8	Ralstonia syzygii R24	Bacteria	Proteobacteria	Betaproteobacteria	Burkholderiales
AIG77069	43.75	65.62	64	36	0	3	66	8	71	2e-06	51.6	Amycolatopsis japonica	Bacteria	Actinobacteria	Actinobacteridae	Actinomycetales
WP_001207954	41.18	55.88	68	40	0	3	70	17	84	2e-06	51.2	Escherichia coli	Bacteria	Proteobacteria	Gammaproteobacteria	Enterobacteriales
WP_032702814	33.33	56.52	69	46	0	2	70	4	72	2e-06	50.4	Mycobacterium abscessus	Bacteria	Actinobacteria	Actinobacteridae	Actinomycetales
WP_003170329	37.68	57.97	69	43	0	1	69	13	81	2e-06	50.8	Brevundimonas diminuta	Bacteria	Proteobacteria	Alphaproteobacteria	Caulobacterales
WP_011001047	40	58.33	60	36	0	7	66	24	83	2e-06	50.8	Ralstonia solanacearum	Bacteria	Proteobacteria	Betaproteobacteria	Burkholderiales
WP_005153886	43.75	65.62	64	36	0	3	66	8	71	2e-06	51.6	Amycolatopsis azurea	Bacteria	Actinobacteria	Actinobacteridae	Actinomycetales
WP_006790279	39.73	60.27	73	44	0	1	73	1	73	2e-06	50.4	Anaeroglobus geminatus	Bacteria	Firmicutes	Negativicutes	Selenomonadales
WP_012286035	39.71	61.76	68	41	0	1	68	1	68	2e-06	50.4	Caulobacter sp. K31	Bacteria	Proteobacteria	Alphaproteobacteria	Caulobacterales
KGR92226	40.32	56.45	62	37	0	8	69	4	65	2e-06	51.2	Lysinibacillus massiliensis 4400831 = CIP 108448 = CCUG 49529	Bacteria	Firmicutes	Bacilli	Bacillales
WP_009630839	44.64	67.86	56	31	0	11	66	16	71	2e-06	50.4	Synechocystis sp. PCC 7509	Bacteria	Cyanobacteria	Oscillatoriophycideae	Chroococcales
ETT56793	35.38	60	65	42	0	3	67	6	70	2e-06	50.4	Paenibacillus sp. FSL R7-269	Bacteria	Firmicutes	Bacilli	Bacillales
WP_001352013	41.18	55.88	68	40	0	3	70	5	72	2e-06	51.2	Escherichia coli	Bacteria	Proteobacteria	Gammaproteobacteria	Enterobacteriales
WP_004952392	39.39	60.61	66	40	0	1	66	1	66	2e-06	51.2	Serratia plymuthica	Bacteria	Proteobacteria	Gammaproteobacteria	Enterobacteriales
WP_027010018	35.38	64.62	65	42	0	2	66	3	67	2e-06	50.4	Conchiformibius kuhniae	Bacteria	Proteobacteria	Betaproteobacteria	Neisseriales
WP_009107741	40	61.54	65	39	0	2	66	5	69	2e-06	50.8	Treponema sp. JC4	Bacteria	Spirochaetes	Spirochaetales	Spirochaetaceae
WP_003612080	37.5	61.11	72	45	0	1	72	1	72	2e-06	50.4	Methylosinus trichosporium	Bacteria	Proteobacteria	Alphaproteobacteria	Rhizobiales
WP_020997075	40.74	61.11	54	32	0	16	69	1	54	2e-06	50.4	Haemophilus parasuis	Bacteria	Proteobacteria	Gammaproteobacteria	Pasteurellales
AIT60036	42.65	55.88	68	36	1	7	71	11	78	2e-06	50.4	Corynebacterium doosanense CAU 212 = DSM 45436	Bacteria	Actinobacteria	Actinobacteridae	Actinomycetales
WP_024029874	49.06	73.58	53	27	0	15	67	15	67	2e-06	53.1	Bacillus vireti	Bacteria	Firmicutes	Bacilli	Bacillales
WP_010904456	46.03	60.32	63	34	0	4	66	11	73	2e-06	50.4	Proteus vulgaris	Bacteria	Proteobacteria	Gammaproteobacteria	Enterobacteriales
WP_031455402	37.68	63.77	69	40	1	1	66	1	69	2e-06	50.4	Flavobacterium chungangense	Bacteria	Bacteroidetes	Flavobacteriia	Flavobacteriales
WP_019370370	45.76	61.02	59	32	0	11	69	5	63	2e-06	50.1	Sphingomonas sp. ATCC 31555	Bacteria	Proteobacteria	Alphaproteobacteria	Sphingomonadales
WP_014570306	39.39	60.61	66	40	0	1	66	1	66	2e-06	50.4	Lactococcus lactis	Bacteria	Firmicutes	Bacilli	Lactobacillales
EOW31081	41.18	55.88	68	40	0	3	70	36	103	2e-06	51.2	Escherichia coli KTE108	Bacteria	Proteobacteria	Gammaproteobacteria	Enterobacteriales
WP_026615883	38.24	64.71	68	42	0	1	68	1	68	2e-06	50.1	Ensifer sp. TW10	Bacteria	Proteobacteria	Alphaproteobacteria	Rhizobiales
WP_012264880	47.54	59.02	61	32	0	7	67	26	86	2e-06	50.8	Microcystis aeruginosa	Bacteria	Cyanobacteria	Oscillatoriophycideae	Chroococcales
WP_020748834	40	58.33	60	36	0	7	66	24	83	2e-06	50.8	Ralstonia solanacearum	Bacteria	Proteobacteria	Betaproteobacteria	Burkholderiales
WP_024194841	41.18	55.88	68	40	0	3	70	5	72	2e-06	51.2	Escherichia coli	Bacteria	Proteobacteria	Gammaproteobacteria	Enterobacteriales
WP_012287829	39.39	68.18	66	40	0	1	66	1	66	2e-06	50.4	Caulobacter sp. K31	Bacteria	Proteobacteria	Alphaproteobacteria	Caulobacterales
AIQ61685	35.38	61.54	65	42	0	3	67	2	66	2e-06	50.4	Paenibacillus borealis	Bacteria	Firmicutes	Bacilli	Bacillales
AIQ33132	35.38	60	65	42	0	3	67	2	66	2e-06	50.4	Paenibacillus sp. FSL P4-0081	Bacteria	Firmicutes	Bacilli	Bacillales
WP_028042890	35.38	55.38	65	42	0	7	71	8	72	2e-06	50.4	Candidatus Stoquefichus massiliensis	Bacteria	Firmicutes	Erysipelotrichia	Erysipelotrichales
WP_008690588	41.67	61.67	60	35	0	7	66	35	94	2e-06	50.4	Firmicutes	Bacteria
EQB83013	33.87	67.74	62	41	0	5	66	15	76	2e-06	50.4	Sphingobacterium sp. IITKGP-BTPF85	Bacteria	Bacteroidetes	Sphingobacteriia	Sphingobacteriales
WP_022718937	36.76	69.12	68	43	0	1	68	1	68	2e-06	50.1	Rhizobium mongolense	Bacteria	Proteobacteria	Alphaproteobacteria	Rhizobiales
WP_014847518	37.84	58.11	74	44	1	2	73	5	78	2e-06	50.4	Propionibacterium propionicum	Bacteria	Actinobacteria	Actinobacteridae	Actinomycetales
WP_011938062	37.88	59.09	66	41	0	3	68	8	73	2e-06	50.4	Geobacter uraniireducens	Bacteria	Proteobacteria	Deltaproteobacteria	Desulfuromonadales
WP_000749342	41.18	55.88	68	40	0	3	70	5	72	2e-06	50.8	Enterobacteriaceae	Bacteria	Proteobacteria	Gammaproteobacteria	Enterobacteriales
WP_015084513	36.76	66.18	68	43	0	1	68	1	68	2e-06	50.4	Agrobacterium tumefaciens	Bacteria	Proteobacteria	Alphaproteobacteria	Rhizobiales
KGR75843	37.31	59.7	67	42	0	6	72	7	73	2e-06	50.8	Lysinibacillus sinduriensis BLB-1 = JCM 15800	Bacteria	Firmicutes	Bacilli	Bacillales
WP_001417243	41.18	55.88	68	40	0	3	70	5	72	2e-06	50.8	Escherichia coli	Bacteria	Proteobacteria	Gammaproteobacteria	Enterobacteriales
WP_016333967	43.75	65.62	64	36	0	3	66	8	71	2e-06	51.6	Amycolatopsis orientalis	Bacteria	Actinobacteria	Actinobacteridae	Actinomycetales
WP_015139889	40.91	62.12	66	39	0	1	66	4	69	2e-06	50.4	Nostoc sp. PCC 7524	Bacteria	Cyanobacteria	Nostocales	Nostocaceae
WP_024879197	36.76	64.71	68	43	0	1	68	1	68	2e-06	50.1	Methylosinus sp. LW3	Bacteria	Proteobacteria	Alphaproteobacteria	Rhizobiales
WP_014428216	37.88	63.64	66	41	0	3	68	19	84	2e-06	50.4	Rubrivivax gelatinosus	Bacteria	Proteobacteria	Betaproteobacteria	Burkholderiales
CDL52275	41.18	55.88	68	40	0	3	70	5	72	2e-06	50.8	Klebsiella pneumoniae ISC21	Bacteria	Proteobacteria	Gammaproteobacteria	Enterobacteriales
WP_030014520	43.75	60.94	64	35	1	4	66	7	70	3e-06	50.1	Curtobacterium sp. S6	Bacteria	Actinobacteria	Actinobacteridae	Actinomycetales
WP_029477965	42.42	59.09	66	38	0	1	66	8	73	3e-06	50.1	Deinococcus frigens	Bacteria	Deinococcus-Thermus	Deinococci	Deinococcales
WP_027515708	39.39	63.64	66	40	0	1	66	1	66	3e-06	50.1	Bradyrhizobium sp. WSM1417	Bacteria	Proteobacteria	Alphaproteobacteria	Rhizobiales
EFK75705	41.18	55.88	68	40	0	3	70	36	103	3e-06	51.2	Escherichia coli MS 78-1	Bacteria	Proteobacteria	Gammaproteobacteria	Enterobacteriales
WP_013851948	41.07	64.29	56	33	0	11	66	15	70	3e-06	50.8	Streptococcus pasteurianus	Bacteria	Firmicutes	Bacilli	Lactobacillales
WP_000653718	38.33	65	60	37	0	7	66	8	67	3e-06	50.1	Vibrio cholerae	Bacteria	Proteobacteria	Gammaproteobacteria	Vibrionales
WP_032136522	41.54	60	65	38	0	4	68	11	75	3e-06	50.4	Kingella sp. Sch538	Bacteria	Proteobacteria	Betaproteobacteria	Neisseriales
WP_011631302	40.3	64.18	67	40	0	1	67	1	67	3e-06	50.1	Granulibacter bethesdensis	Bacteria	Proteobacteria	Alphaproteobacteria	Rhodospirillales
ADO14693	44.12	60.29	68	38	0	1	68	1	68	3e-06	50.1	Oceanobacter kriegii	Bacteria	Proteobacteria	Gammaproteobacteria	Oceanospirillales
KGE86854	52.83	69.81	53	25	0	15	67	22	74	3e-06	50.1	Phaeodactylibacter xiamenensis	Bacteria	Bacteroidetes	Sphingobacteriia	Sphingobacteriales
WP_001751974	41.18	55.88	68	40	0	3	70	5	72	3e-06	50.8	Escherichia coli	Bacteria	Proteobacteria	Gammaproteobacteria	Enterobacteriales
EOU84827	41.18	55.88	68	40	0	3	70	36	103	3e-06	51.2	Escherichia coli KTE24	Bacteria	Proteobacteria	Gammaproteobacteria	Enterobacteriales
ELD68460	41.18	55.88	68	40	0	3	70	36	103	3e-06	51.2	Escherichia coli KTE234	Bacteria	Proteobacteria	Gammaproteobacteria	Enterobacteriales
WP_023674290	33.82	66.18	68	45	0	1	68	1	68	3e-06	50.1	Mesorhizobium sp. LSJC280B00	Bacteria	Proteobacteria	Alphaproteobacteria	Rhizobiales
WP_025828215	35.71	65.71	70	45	0	1	70	1	70	3e-06	50.1	Acetobacter okinawensis	Bacteria	Proteobacteria	Alphaproteobacteria	Rhodospirillales
WP_004626128	37.14	61.43	70	42	1	3	70	5	74	3e-06	50.8	[Clostridium] termitidis	Bacteria	Firmicutes	Clostridia	Clostridiales
WP_022491349	40.68	67.8	59	35	0	8	66	10	68	3e-06	50.1	Clostridium sp. CAG:813	Bacteria	Firmicutes	Clostridia	Clostridiales
WP_032937855	40.91	63.64	66	39	0	1	66	1	66	3e-06	50.4	Mesorhizobium sp. URHC0008	Bacteria	Proteobacteria	Alphaproteobacteria	Rhizobiales
WP_016445613	44.93	60.87	69	36	1	4	72	11	77	3e-06	50.1	Delftia acidovorans	Bacteria	Proteobacteria	Betaproteobacteria	Burkholderiales
KFE51805	36.92	61.54	65	41	0	2	66	3	67	3e-06	50.1	Pseudomonas syringae	Bacteria	Proteobacteria	Gammaproteobacteria	Pseudomonadales
WP_020168203	45.9	65.57	61	33	0	6	66	10	70	3e-06	50.1	Methylotenera	Bacteria	Proteobacteria	Betaproteobacteria	Methylophilales
KGB80910	37.88	66.67	66	41	0	1	66	1	66	3e-06	50.1	Rhodovulum sp. NI22	Bacteria	Proteobacteria	Alphaproteobacteria	Rhodobacterales
WP_013418755	48.08	67.31	52	27	0	4	55	37	88	3e-06	50.4	Rhodomicrobium vannielii	Bacteria	Proteobacteria	Alphaproteobacteria	Rhizobiales
WP_015939540	40.74	61.11	54	32	0	16	69	1	54	3e-06	50.4	Haemophilus parasuis	Bacteria	Proteobacteria	Gammaproteobacteria	Pasteurellales
EFJ98260	41.18	55.88	68	40	0	3	70	36	103	3e-06	51.2	Escherichia coli MS 115-1	Bacteria	Proteobacteria	Gammaproteobacteria	Enterobacteriales
WP_011928624	39.06	57.81	64	39	0	3	66	6	69	3e-06	50.1	Dehalococcoides mccartyi	Bacteria	Chloroflexi	Dehalococcoidia	Dehalococcoidales
WP_027627617	37.14	61.43	70	42	1	3	70	5	74	3e-06	50.4	[Clostridium] cellobioparum	Bacteria	Firmicutes	Clostridia	Clostridiales
WP_012487836	41.18	57.35	68	40	0	1	68	1	68	3e-06	50.1	Cellvibrio japonicus	Bacteria	Proteobacteria	Gammaproteobacteria	Pseudomonadales
WP_030749348	43.75	57.81	64	36	0	4	67	14	77	3e-06	50.1	Streptomyces griseus	Bacteria	Actinobacteria	Actinobacteridae	Actinomycetales
WP_031287568	33.87	67.74	62	41	0	5	66	2	63	3e-06	50.1	Sphingobacterium sp. IITKGP-BTPF85	Bacteria	Bacteroidetes	Sphingobacteriia	Sphingobacteriales
WP_006353069	38.24	63.24	68	42	0	1	68	14	81	3e-06	50.1	[Clostridium] methylpentosum	Bacteria	Firmicutes	Clostridia	Clostridiales
WP_021863776	41.27	66.67	63	37	0	5	67	7	69	3e-06	50.1	Clostridium sp. CAG:715	Bacteria	Firmicutes	Clostridia	Clostridiales
WP_013419409	48.08	67.31	52	27	0	4	55	37	88	3e-06	50.4	Rhodomicrobium vannielii	Bacteria	Proteobacteria	Alphaproteobacteria	Rhizobiales
WP_013091983	40.91	65.15	66	39	0	1	66	15	80	3e-06	50.4	Burkholderia sp. CCGE1002	Bacteria	Proteobacteria	Betaproteobacteria	Burkholderiales
WP_028558626	34.33	64.18	67	44	0	1	67	1	67	3e-06	50.1	Paenibacillus sp. URHA0014	Bacteria	Firmicutes	Bacilli	Bacillales
WP_015406843	40	58.46	65	39	0	3	67	7	71	3e-06	50.1	Dehalococcoides mccartyi	Bacteria	Chloroflexi	Dehalococcoidia	Dehalococcoidales
ADZ31417	42.19	64.06	64	37	0	3	66	6	69	3e-06	50.1	Serratia fonticola	Bacteria	Proteobacteria	Gammaproteobacteria	Enterobacteriales
WP_024510694	39.39	63.64	66	40	0	1	66	1	66	3e-06	50.1	Bradyrhizobium sp. ARR65	Bacteria	Proteobacteria	Alphaproteobacteria	Rhizobiales
WP_024510316	38.24	64.71	68	42	0	1	68	1	68	3e-06	50.1	Bradyrhizobium sp. ARR65	Bacteria	Proteobacteria	Alphaproteobacteria	Rhizobiales
WP_005463131	36.67	68.33	60	38	0	7	66	8	67	3e-06	49.7	Vibrio parahaemolyticus	Bacteria	Proteobacteria	Gammaproteobacteria	Vibrionales
WP_014163575	43.33	63.33	60	34	0	11	70	7	66	3e-06	50.4	Thermovirga lienii	Bacteria	Synergistetes	Synergistia	Synergistales
WP_029103941	41.27	60.32	63	37	0	4	66	12	74	4e-06	50.1	Moraxella caprae	Bacteria	Proteobacteria	Gammaproteobacteria	Pseudomonadales
WP_015460365	40	66.67	60	36	0	7	66	11	70	4e-06	50.1	Sphingomonas sp. MM-1	Bacteria	Proteobacteria	Alphaproteobacteria	Sphingomonadales
AIJ48488	42.11	63.16	57	33	0	11	67	1	57	4e-06	50.1	Comamonas testosteroni TK102	Bacteria	Proteobacteria	Betaproteobacteria	Burkholderiales
WP_007029080	43.75	65.62	64	36	0	3	66	35	98	4e-06	51.6	Amycolatopsis decaplanina	Bacteria	Actinobacteria	Actinobacteridae	Actinomycetales
WP_005834423	38.46	60	65	40	0	3	67	2	66	4e-06	50.1	Brevibacillus agri	Bacteria	Firmicutes	Bacilli	Bacillales
WP_022221749	38.81	58.21	67	41	0	1	67	1	67	4e-06	50.1	Firmicutes bacterium CAG:170	Bacteria	Firmicutes	environmental samples
WP_027727808	36.36	57.58	66	42	0	1	66	1	66	4e-06	50.1	Treponema sp. C6A8	Bacteria	Spirochaetes	Spirochaetales	Spirochaetaceae
WP_009395867	40.91	62.12	66	37	1	1	66	1	64	4e-06	50.1	Pseudomonas putida	Bacteria	Proteobacteria	Gammaproteobacteria	Pseudomonadales
WP_021233240	37.88	60.61	66	41	0	1	66	1	66	4e-06	49.7	Novosphingobium lindaniclasticum	Bacteria	Proteobacteria	Alphaproteobacteria	Sphingomonadales
WP_011237144	36.67	71.67	60	38	0	7	66	25	84	4e-06	50.1	Aromatoleum aromaticum	Bacteria	Proteobacteria	Betaproteobacteria	Rhodocyclales
WP_026740073	37.5	60.94	64	40	0	3	66	7	70	4e-06	49.7	Lonsdalea quercina	Bacteria	Proteobacteria	Gammaproteobacteria	Enterobacteriales
WP_012768901	37.5	59.38	64	40	0	3	66	7	70	4e-06	49.7	Dickeya zeae	Bacteria	Proteobacteria	Gammaproteobacteria	Enterobacteriales
WP_023060298	41.79	64.18	67	39	0	1	67	1	67	4e-06	49.7	Peptoniphilus sp. BV3AC2	Bacteria	Firmicutes	Clostridia	Clostridiales
WP_026123448	40.91	59.09	66	39	0	6	71	9	74	4e-06	50.8	Nocardiopsis chromatogenes	Bacteria	Actinobacteria	Actinobacteridae	Actinomycetales
WP_029647625	38.81	56.72	67	41	0	1	67	1	67	4e-06	49.7	Methylophilaceae bacterium 11	Bacteria	Proteobacteria	Betaproteobacteria	Methylophilales
WP_021239716	36.36	57.58	66	42	0	1	66	1	66	4e-06	49.7	Sphingobium quisquiliarum	Bacteria	Proteobacteria	Alphaproteobacteria	Sphingomonadales
WP_007179273	43.55	64.52	62	35	0	6	67	18	79	4e-06	49.7	Burkholderia sp. Ch1-1	Bacteria	Proteobacteria	Betaproteobacteria	Burkholderiales
WP_004624576	38.46	63.08	65	40	0	3	67	6	70	4e-06	50.1	[Clostridium] termitidis	Bacteria	Firmicutes	Clostridia	Clostridiales
WP_026283176	34.85	65.15	66	43	0	1	66	1	66	4e-06	49.7	Rhizobium sp. 2MFCol3.1	Bacteria	Proteobacteria	Alphaproteobacteria	Rhizobiales
AIC30109	33.82	66.18	68	45	0	1	68	1	68	4e-06	49.7	Rhizobium etli bv. mimosae str. IE4771	Bacteria	Proteobacteria	Alphaproteobacteria	Rhizobiales
KGM27394	42.59	66.67	54	31	0	20	73	1	54	4e-06	49.3	Photorhabdus luminescens	Bacteria	Proteobacteria	Gammaproteobacteria	Enterobacteriales
WP_023025384	41.67	55	60	35	0	8	67	15	74	4e-06	49.7	Mesoplasma florum	Bacteria	Tenericutes	Mollicutes	Entomoplasmatales
WP_027630386	38.46	63.08	65	40	0	3	67	6	70	4e-06	50.1	[Clostridium] cellobioparum	Bacteria	Firmicutes	Clostridia	Clostridiales
WP_004310589	40.3	61.19	67	40	0	1	67	1	67	4e-06	49.7	Bacteroides	Bacteria	Bacteroidetes	Bacteroidia	Bacteroidales
KFG90796	37.7	63.93	61	38	0	6	66	2	62	4e-06	49.7	Sphingobium herbicidovorans NBRC 16415	Bacteria	Proteobacteria	Alphaproteobacteria	Sphingomonadales
WP_021138879	33.85	61.54	65	43	0	2	66	3	67	4e-06	49.7	Aeromonas salmonicida	Bacteria	Proteobacteria	Gammaproteobacteria	Aeromonadales
WP_011168792	42.42	62.12	66	36	1	1	66	1	64	4e-06	49.7	Pseudomonas savastanoi	Bacteria	Proteobacteria	Gammaproteobacteria	Pseudomonadales
WP_022760733	35.82	56.72	67	43	0	1	67	1	67	4e-06	50.1	Butyrivibrio sp. AD3002	Bacteria	Firmicutes	Clostridia	Clostridiales
WP_008460831	49.15	61.02	59	26	1	6	60	10	68	4e-06	50.1	Enterobacter sp. Ag1	Bacteria	Proteobacteria	Gammaproteobacteria	Enterobacteriales
WP_026145367	40	66.67	60	36	0	7	66	15	74	4e-06	49.7	Pseudomonas fuscovaginae	Bacteria	Proteobacteria	Gammaproteobacteria	Pseudomonadales
WP_020206150	45.1	62.75	51	28	0	1	51	22	72	5e-06	50.1	Cupriavidus sp. WS	Bacteria	Proteobacteria	Betaproteobacteria	Burkholderiales
WP_031346483	39.39	56.06	66	40	0	1	66	1	66	5e-06	49.3	Thauera terpenica	Bacteria	Proteobacteria	Betaproteobacteria	Rhodocyclales
WP_025915611	46.67	61.67	60	32	0	7	66	15	74	5e-06	49.7	Herminiimonas sp. CN	Bacteria	Proteobacteria	Betaproteobacteria	Burkholderiales
CDX38765	37.5	61.11	72	43	1	1	72	1	70	5e-06	49.3	Mesorhizobium sp. SOD10	Bacteria	Proteobacteria	Alphaproteobacteria	Rhizobiales
AAP82048	34.85	66.67	66	43	0	2	67	33	98	5e-06	49.7	Stenotrophomonas maltophilia	Bacteria	Proteobacteria	Gammaproteobacteria	Xanthomonadales
WP_012129697	38.46	63.08	65	40	0	2	66	3	67	5e-06	49.3	Vibrio campbellii	Bacteria	Proteobacteria	Gammaproteobacteria	Vibrionales
WP_028126748	40	67.69	65	39	0	3	67	8	72	5e-06	49.3	Entomoplasma lucivorax	Bacteria	Tenericutes	Mollicutes	Entomoplasmatales
WP_006821242	41.67	66.67	72	38	2	3	71	8	78	5e-06	49.7	Corynebacterium casei	Bacteria	Actinobacteria	Actinobacteridae	Actinomycetales
WP_020833910	33.87	62.9	62	41	0	6	67	9	70	5e-06	49.3	Spiroplasma taiwanense	Bacteria	Tenericutes	Mollicutes	Entomoplasmatales
WP_004273572	47.69	67.69	65	34	0	2	66	125	189	5e-06	50.8	Nitrospirillum amazonense	Bacteria	Proteobacteria	Alphaproteobacteria	Rhodospirillales
WP_003265426	39.06	56.25	64	39	0	3	66	20	83	5e-06	50.1	Ralstonia solanacearum	Bacteria	Proteobacteria	Betaproteobacteria	Burkholderiales
WP_004531862	40	58.33	60	36	0	7	66	20	79	5e-06	50.1	Burkholderia pseudomallei	Bacteria	Proteobacteria	Betaproteobacteria	Burkholderiales
WP_017509810	43.08	60	65	37	0	3	67	2	66	5e-06	49.7	beta proteobacterium L13	Bacteria	Proteobacteria	Betaproteobacteria
WP_013652457	45.16	62.9	62	32	1	11	72	1	60	5e-06	49.3	Polymorphum gilvum	Bacteria	Proteobacteria	Alphaproteobacteria	Polymorphum
WP_003270925	40.62	54.69	64	38	0	3	66	20	83	5e-06	50.1	Ralstonia solanacearum	Bacteria	Proteobacteria	Betaproteobacteria	Burkholderiales
WP_020313862	42.42	62.12	66	36	1	1	66	1	64	5e-06	49.7	Pseudomonas syringae	Bacteria	Proteobacteria	Gammaproteobacteria	Pseudomonadales
WP_012270246	34.33	68.66	67	40	2	1	66	1	64	5e-06	49.7	Pseudomonas putida	Bacteria	Proteobacteria	Gammaproteobacteria	Pseudomonadales
KFF68896	40	60	60	36	0	7	66	11	70	5e-06	49.3	Pectobacterium carotovorum subsp. brasiliense	Bacteria	Proteobacteria	Gammaproteobacteria	Enterobacteriales
WP_022248764	40.91	60.61	66	39	0	1	66	1	66	5e-06	49.3	Eubacterium sp. CAG:274	Bacteria	Firmicutes	Clostridia	Clostridiales
WP_013206472	39.06	56.25	64	39	0	3	66	20	83	5e-06	49.7	Ralstonia solanacearum	Bacteria	Proteobacteria	Betaproteobacteria	Burkholderiales
WP_012887533	40	60	65	39	0	3	67	21	85	5e-06	50.8	Streptosporangium roseum	Bacteria	Actinobacteria	Actinobacteridae	Actinomycetales
WP_029834057	41.67	61.67	60	35	0	7	66	8	67	5e-06	49.3	Vibrio parahaemolyticus	Bacteria	Proteobacteria	Gammaproteobacteria	Vibrionales
AID83295	31.67	70	60	41	0	7	66	25	84	5e-06	49.7	Pseudomonas aeruginosa VRFPA04	Bacteria	Proteobacteria	Gammaproteobacteria	Pseudomonadales
KGS83878	40	58.33	60	36	0	7	66	20	79	5e-06	49.7	Burkholderia pseudomallei MSHR7500	Bacteria	Proteobacteria	Betaproteobacteria	Burkholderiales
WP_004284350	38.98	67.8	59	35	1	15	73	5	62	5e-06	49.3	Neisseria weaveri	Bacteria	Proteobacteria	Betaproteobacteria	Neisseriales
WP_023573847	37.31	64.18	67	42	0	2	68	3	69	5e-06	49.3	Flavobacterium enshiense	Bacteria	Bacteroidetes	Flavobacteriia	Flavobacteriales
WP_001288243	42.19	64.06	64	37	0	3	66	6	69	5e-06	49.3	Escherichia coli	Bacteria	Proteobacteria	Gammaproteobacteria	Enterobacteriales
WP_025857568	45.45	62.12	66	33	1	1	66	1	63	5e-06	50.1	Pseudomonas sp. CHM02	Bacteria	Proteobacteria	Gammaproteobacteria	Pseudomonadales
WP_026623915	34.33	58.21	67	44	0	1	67	4	70	5e-06	49.3	Eggerthia catenaformis	Bacteria	Firmicutes	Erysipelotrichia	Erysipelotrichales
WP_026637052	40.32	66.13	62	37	0	7	68	15	76	5e-06	49.7	Duganella zoogloeoides	Bacteria	Proteobacteria	Betaproteobacteria	Burkholderiales
WP_009827021	37.88	63.64	66	41	0	1	66	1	66	5e-06	50.1	Sulfitobacter sp. NAS-14.1	Bacteria	Proteobacteria	Alphaproteobacteria	Rhodobacterales
WP_031757238	33.33	71.67	60	40	0	7	66	25	84	5e-06	49.7	Pseudomonas aeruginosa	Bacteria	Proteobacteria	Gammaproteobacteria	Pseudomonadales
WP_022386705	35.71	58.57	70	45	0	3	72	13	82	5e-06	49.3	Collinsella sp. CAG:289	Bacteria	Actinobacteria	Coriobacteridae	Coriobacteriales
WP_014426911	49.06	67.92	53	26	1	19	71	32	83	5e-06	49.7	Rubrivivax gelatinosus	Bacteria	Proteobacteria	Betaproteobacteria	Burkholderiales
WP_014617412	39.06	56.25	64	39	0	3	66	20	83	5e-06	49.7	Ralstonia solanacearum	Bacteria	Proteobacteria	Betaproteobacteria	Burkholderiales
WP_006703927	38.89	55.56	72	40	1	1	72	1	68	5e-06	50.4	Granulicatella elegans	Bacteria	Firmicutes	Bacilli	Lactobacillales
KGH16419	40.3	59.7	67	40	0	1	67	16	82	5e-06	49.7	Comamonas testosteroni	Bacteria	Proteobacteria	Betaproteobacteria	Burkholderiales
WP_015405795	36.76	63.24	68	43	0	1	68	1	68	5e-06	49.3	Desulfocapsa sulfexigens	Bacteria	Proteobacteria	Deltaproteobacteria	Desulfobacterales
WP_022486321	41.27	65.08	63	37	0	5	67	7	69	5e-06	49.3	Fusobacterium sp. CAG:815	Bacteria	Fusobacteria	Fusobacteriales	Fusobacteriaceae
WP_018438572	41.27	58.73	63	37	0	7	69	8	70	5e-06	49.3	Burkholderia sp. JPY347	Bacteria	Proteobacteria	Betaproteobacteria	Burkholderiales
WP_015712025	40.3	62.69	67	40	0	3	69	28	94	6e-06	49.7	Treponema azotonutricium	Bacteria	Spirochaetes	Spirochaetales	Spirochaetaceae
WP_024419884	36.67	70	60	38	0	7	66	25	84	6e-06	49.7	Pseudomonas avellanae	Bacteria	Proteobacteria	Gammaproteobacteria	Pseudomonadales
WP_023873201	45.31	60.94	64	35	0	3	66	20	83	6e-06	50.1	Pandoraea sp. RB-44	Bacteria	Proteobacteria	Betaproteobacteria	Burkholderiales
WP_023873201	31.58	63.16	57	39	0	5	61	98	154	0.008	41.6	Pandoraea sp. RB-44	Bacteria	Proteobacteria	Betaproteobacteria	Burkholderiales
KFW98335	44.9	65.31	49	27	0	7	55	11	59	6e-06	49.3	Pectobacterium carotovorum subsp. carotovorum	Bacteria	Proteobacteria	Gammaproteobacteria	Enterobacteriales
EKD95313	34.38	64.06	64	42	0	3	66	7	70	6e-06	49.3	uncultured bacterium	Bacteria	environmental samples
WP_031315411	31.88	59.42	69	47	0	2	70	4	72	6e-06	49.3	Bacillus sp. EGD-AK10	Bacteria	Firmicutes	Bacilli	Bacillales
WP_009117006	43.55	62.9	62	35	0	5	66	7	68	6e-06	49.3	Neisseria wadsworthii	Bacteria	Proteobacteria	Betaproteobacteria	Neisseriales
WP_023268023	45	65	60	33	0	7	66	35	94	6e-06	49.7	Shewanella decolorationis	Bacteria	Proteobacteria	Gammaproteobacteria	Alteromonadales
WP_028082404	52.08	66.67	48	23	0	19	66	24	71	6e-06	49.3	Dolichospermum circinale	Bacteria	Cyanobacteria	Nostocales	Nostocaceae
WP_026473109	42.11	68.42	57	33	0	11	67	14	70	6e-06	49.3	Alkaliflexus imshenetskii	Bacteria	Bacteroidetes	Bacteroidia	Bacteroidales
GAE56124	36.67	70	60	38	0	7	66	25	84	6e-06	49.3	Xanthomonas arboricola pv. pruni MAFF 301420	Bacteria	Proteobacteria	Gammaproteobacteria	Xanthomonadales
WP_011410640	45	61.67	60	29	1	5	60	9	68	6e-06	49.7	Sodalis glossinidius	Bacteria	Proteobacteria	Gammaproteobacteria	Enterobacteriales
KGF80200	40.98	63.93	61	36	0	7	67	7	67	6e-06	49.3	Massilia sp. JS1662	Bacteria	Proteobacteria	Betaproteobacteria	Burkholderiales
WP_027519231	38.24	64.71	68	42	0	1	68	1	68	6e-06	49.3	Bradyrhizobium sp. WSM1417	Bacteria	Proteobacteria	Alphaproteobacteria	Rhizobiales
WP_012291735	39.34	59.02	61	37	0	7	67	8	68	6e-06	49.3	Lysinibacillus sphaericus	Bacteria	Firmicutes	Bacilli	Bacillales
WP_018645671	49.09	63.64	55	26	1	19	73	23	75	6e-06	49.3	Bradyrhizobium japonicum	Bacteria	Proteobacteria	Alphaproteobacteria	Rhizobiales
WP_021916757	42.62	67.21	61	35	0	7	67	9	69	6e-06	48.9	Brachyspira sp. CAG:484	Bacteria	Spirochaetes	Spirochaetales	Brachyspiraceae
WP_005206621	41.18	63.24	68	40	0	1	68	17	84	7e-06	49.3	Gordonia sputi	Bacteria	Actinobacteria	Actinobacteridae	Actinomycetales
WP_016901107	44.26	60.66	61	34	0	6	66	13	73	7e-06	48.9	Xanthomonas arboricola	Bacteria	Proteobacteria	Gammaproteobacteria	Xanthomonadales
KFJ84982	36.67	65	60	38	0	7	66	8	67	7e-06	48.9	Vibrio sp. OY15	Bacteria	Proteobacteria	Gammaproteobacteria	Vibrionales
WP_010660292	37.14	57.14	70	44	0	1	70	1	70	7e-06	48.9	Ochrobactrum anthropi	Bacteria	Proteobacteria	Alphaproteobacteria	Rhizobiales
WP_023912020	35	70	60	39	0	7	66	25	84	7e-06	49.3	Proteobacteria	Bacteria
WP_014186264	38.46	63.08	65	40	0	2	66	4	68	7e-06	49.7	Desulfosporosinus orientis	Bacteria	Firmicutes	Clostridia	Clostridiales
WP_007892175	40	58.46	65	35	1	3	63	7	71	7e-06	49.3	Pantoea sp. GM01	Bacteria	Proteobacteria	Gammaproteobacteria	Enterobacteriales
WP_003253486	40.91	62.12	66	37	1	1	66	1	64	7e-06	49.3	Pseudomonas	Bacteria	Proteobacteria	Gammaproteobacteria	Pseudomonadales
WP_010444642	38.33	65	60	37	0	7	66	26	85	7e-06	49.3	Pseudomonas fuscovaginae	Bacteria	Proteobacteria	Gammaproteobacteria	Pseudomonadales
CDN98004	40	64.62	65	39	0	2	66	33	97	7e-06	49.3	Photobacterium phosphoreum ANT220	Bacteria	Proteobacteria	Gammaproteobacteria	Vibrionales
EII21277	42.19	57.81	64	37	0	3	66	17	80	7e-06	49.7	Escherichia coli 9.0111	Bacteria	Proteobacteria	Gammaproteobacteria	Enterobacteriales
WP_023911436	32.31	67.69	65	44	0	2	66	20	84	7e-06	49.3	Pseudomonas aeruginosa	Bacteria	Proteobacteria	Gammaproteobacteria	Pseudomonadales
AIN17482	43.08	63.08	65	37	0	2	66	5	69	7e-06	48.9	Yersinia kristensenii	Bacteria	Proteobacteria	Gammaproteobacteria	Enterobacteriales
WP_005164672	43.08	63.08	65	37	0	2	66	5	69	7e-06	48.9	Yersinia enterocolitica	Bacteria	Proteobacteria	Gammaproteobacteria	Enterobacteriales
WP_010473767	38.81	61.19	67	41	0	6	72	10	76	7e-06	50.1	Streptomyces somaliensis	Bacteria	Actinobacteria	Actinobacteridae	Actinomycetales
WP_029792730	33.33	56	75	48	1	1	73	1	75	7e-06	49.3	alpha proteobacterium JGI 0001002-I18	Bacteria	Proteobacteria	Alphaproteobacteria
WP_014615796	42.86	60.71	56	32	0	11	66	67	122	7e-06	49.7	Ralstonia solanacearum	Bacteria	Proteobacteria	Betaproteobacteria	Burkholderiales
WP_024175294	42.19	57.81	64	37	0	3	66	5	68	7e-06	49.7	Escherichia coli	Bacteria	Proteobacteria	Gammaproteobacteria	Enterobacteriales
WP_003268785	39.06	56.25	64	39	0	3	66	20	83	7e-06	49.3	Ralstonia solanacearum	Bacteria	Proteobacteria	Betaproteobacteria	Burkholderiales
WP_012041505	39.68	61.9	63	38	0	4	66	11	73	7e-06	48.9	Bradyrhizobium sp. BTAi1	Bacteria	Proteobacteria	Alphaproteobacteria	Rhizobiales
WP_029447320	40	65	60	36	0	7	66	13	72	7e-06	48.9	Cellulophaga baltica	Bacteria	Bacteroidetes	Flavobacteriia	Flavobacteriales
ERI43390	31.88	59.42	69	47	0	2	70	9	77	7e-06	48.9	Bacillus sp. EGD-AK10	Bacteria	Firmicutes	Bacilli	Bacillales
EUJ16265	39.06	54.69	64	39	0	3	66	20	83	7e-06	49.3	Ralstonia solanacearum P673	Bacteria	Proteobacteria	Betaproteobacteria	Burkholderiales
EPZ16379	39.39	56.06	66	40	0	1	66	1	66	7e-06	48.9	Thauera terpenica 58Eu	Bacteria	Proteobacteria	Betaproteobacteria	Rhodocyclales
WP_029690604	37.5	59.38	64	40	0	3	66	7	70	7e-06	49.3	Streptococcus hyovaginalis	Bacteria	Firmicutes	Bacilli	Lactobacillales
WP_024890438	36.36	57.58	66	42	0	4	69	6	71	7e-06	49.3	Luteimonas huabeiensis	Bacteria	Proteobacteria	Gammaproteobacteria	Xanthomonadales
WP_003273698	39.06	54.69	64	39	0	3	66	20	83	7e-06	49.3	Ralstonia solanacearum	Bacteria	Proteobacteria	Betaproteobacteria	Burkholderiales
WP_013757371	32.81	62.5	64	43	0	3	66	5	68	7e-06	49.3	Treponema brennaborense	Bacteria	Spirochaetes	Spirochaetales	Spirochaetaceae
WP_026206321	34.78	56.52	69	45	0	2	70	4	72	7e-06	50.1	Actinoplanes globisporus	Bacteria	Actinobacteria	Actinobacteridae	Actinomycetales
WP_014490273	40.62	64.06	64	38	0	7	70	1	64	7e-06	48.9	Bradyrhizobium japonicum	Bacteria	Proteobacteria	Alphaproteobacteria	Rhizobiales
EOH52360	36.92	64.62	65	41	0	8	72	4	68	7e-06	50.1	Enterococcus faecium EnGen0264	Bacteria	Firmicutes	Bacilli	Lactobacillales
WP_025791905	41.67	61.67	60	35	0	7	66	8	67	7e-06	48.9	Vibrio parahaemolyticus	Bacteria	Proteobacteria	Gammaproteobacteria	Vibrionales
WP_028254387	45.83	70.83	48	26	0	18	65	1	48	7e-06	48.5	Variovorax sp. JGI 0001020-M05	Bacteria	Proteobacteria	Betaproteobacteria	Burkholderiales
WP_027146321	35.82	67.16	67	43	0	1	67	1	67	8e-06	48.9	Mesorhizobium sp. WSM3626	Bacteria	Proteobacteria	Alphaproteobacteria	Rhizobiales
WP_014118868	41.54	58.46	65	38	0	3	67	16	80	8e-06	48.9	Oscillibacter valericigenes	Bacteria	Firmicutes	Clostridia	Clostridiales
WP_003262013	42.86	60.71	56	32	0	11	66	34	89	8e-06	49.3	Ralstonia solanacearum	Bacteria	Proteobacteria	Betaproteobacteria	Burkholderiales
WP_024420238	37.7	70.49	61	36	1	1	61	1	59	8e-06	49.3	Pseudomonas avellanae	Bacteria	Proteobacteria	Gammaproteobacteria	Pseudomonadales
WP_015138981	37.88	65.15	66	41	0	2	67	4	69	8e-06	48.9	Nostoc sp. PCC 7524	Bacteria	Cyanobacteria	Nostocales	Nostocaceae
WP_015708341	39.06	65.62	64	39	0	3	66	4	67	8e-06	49.3	Treponema primitia	Bacteria	Spirochaetes	Spirochaetales	Spirochaetaceae
WP_027629418	41.79	59.7	67	39	0	1	67	1	67	8e-06	48.9	[Clostridium] cellobioparum	Bacteria	Firmicutes	Clostridia	Clostridiales
WP_026283163	35	60	60	39	0	1	60	1	60	8e-06	48.9	Rhizobium sp. 2MFCol3.1	Bacteria	Proteobacteria	Alphaproteobacteria	Rhizobiales
WP_026622199	38.24	66.18	68	42	0	1	68	1	68	8e-06	48.9	Ensifer sp. WSM1721	Bacteria	Proteobacteria	Alphaproteobacteria	Rhizobiales
WP_018946494	41.67	63.33	60	35	0	11	70	71	130	8e-06	49.3	Thioalkalivibrio	Bacteria	Proteobacteria	Gammaproteobacteria	Chromatiales
KGA37627	38.64	54.55	88	36	3	4	73	8	95	8e-06	49.3	Pectobacterium carotovorum subsp. odoriferum	Bacteria	Proteobacteria	Gammaproteobacteria	Enterobacteriales
WP_005608970	38.46	61.54	65	40	0	2	66	4	68	8e-06	48.9	Ruminococcus lactaris	Bacteria	Firmicutes	Clostridia	Clostridiales
WP_001580470	40.62	59.38	64	38	0	3	66	5	68	8e-06	49.7	Enterobacteriaceae	Bacteria	Proteobacteria	Gammaproteobacteria	Enterobacteriales
WP_021728392	41.79	58.21	67	39	0	1	67	1	67	8e-06	48.9	Bacillus thuringiensis	Bacteria	Firmicutes	Bacilli	Bacillales
WP_017041022	41.67	61.67	60	35	0	7	66	8	67	8e-06	48.9	Vibrio genomosp. F10	Bacteria	Proteobacteria	Gammaproteobacteria	Vibrionales
WP_029765482	37.31	59.7	67	42	0	1	67	1	67	8e-06	48.9	Firmicutes bacterium JGI 0000112-L22	Bacteria	Firmicutes
KGA83677	37.7	59.02	61	38	0	7	67	8	68	8e-06	48.9	Lysinibacillus fusiformis	Bacteria	Firmicutes	Bacilli	Bacillales
AAM03020	40.91	62.12	66	39	0	7	72	8	73	8e-06	48.9	Brevibacillus centrosporus	Bacteria	Firmicutes	Bacilli	Bacillales
WP_021223089	53.06	61.22	49	23	0	18	66	18	66	8e-06	48.5	Sphingobium	Bacteria	Proteobacteria	Alphaproteobacteria	Sphingomonadales
WP_002749478	35.38	63.08	65	42	0	8	72	10	74	9e-06	48.9	Microcystis	Bacteria	Cyanobacteria	Oscillatoriophycideae	Chroococcales
WP_033262825	43.08	61.54	65	37	0	6	70	1	65	9e-06	49.7	Amycolatopsis vancoresmycina	Bacteria	Actinobacteria	Actinobacteridae	Actinomycetales
WP_010920552	36.76	60.29	68	43	0	1	68	6	73	9e-06	48.9	Caulobacter vibrioides	Bacteria	Proteobacteria	Alphaproteobacteria	Caulobacterales
WP_031357159	42.19	62.5	64	37	0	3	66	12	75	9e-06	48.9	Burkholderia sordidicola	Bacteria	Proteobacteria	Betaproteobacteria	Burkholderiales
WP_026577965	38.24	57.35	68	42	0	6	73	2	69	9e-06	48.5	Bacillus sp. SB49	Bacteria	Firmicutes	Bacilli	Bacillales
WP_028730730	37.88	62.12	66	41	0	3	68	13	78	9e-06	48.9	Pandoraea sp. E26	Bacteria	Proteobacteria	Betaproteobacteria	Burkholderiales
WP_021873405	33.33	62.12	66	44	0	1	66	1	66	9e-06	48.9	Firmicutes bacterium CAG:822	Bacteria	Firmicutes	environmental samples
WP_024193874	42.19	57.81	64	37	0	3	66	5	68	9e-06	49.3	Escherichia coli	Bacteria	Proteobacteria	Gammaproteobacteria	Enterobacteriales
WP_027888151	40.68	69.49	59	35	0	11	69	16	74	9e-06	49.7	Meiothermus taiwanensis	Bacteria	Deinococcus-Thermus	Deinococci	Thermales
WP_012251114	33.87	67.74	62	41	0	5	66	23	84	9e-06	48.9	Bordetella petrii	Bacteria	Proteobacteria	Betaproteobacteria	Burkholderiales
AHJ62375	40.3	65.67	67	40	0	1	67	1	67	9e-06	48.5	Granulibacter bethesdensis CGDNIH3	Bacteria	Proteobacteria	Alphaproteobacteria	Rhodospirillales
ESR95317	34.33	67.16	67	40	2	1	66	30	93	9e-06	49.3	Pseudomonas aeruginosa DHS01	Bacteria	Proteobacteria	Gammaproteobacteria	Pseudomonadales
WP_013013329	40.68	69.49	59	35	0	11	69	16	74	9e-06	49.7	Meiothermus ruber	Bacteria	Deinococcus-Thermus	Deinococci	Thermales
WP_033328995	37.31	61.19	67	42	0	6	72	10	76	9e-06	49.7	Streptomyces yerevanensis	Bacteria	Actinobacteria	Actinobacteridae	Actinomycetales
WP_014639787	40.62	59.38	64	38	0	3	66	5	68	9e-06	49.3	Escherichia coli	Bacteria	Proteobacteria	Gammaproteobacteria	Enterobacteriales
WP_005727431	39.68	63.49	63	36	1	11	73	1	61	9e-06	48.5	Lactobacillus crispatus	Bacteria	Firmicutes	Bacilli	Lactobacillales
WP_003519954	50	64.58	48	24	0	1	48	1	48	9e-06	48.9	Agrobacterium tumefaciens	Bacteria	Proteobacteria	Alphaproteobacteria	Rhizobiales
WP_031256607	45.9	62.3	61	33	0	6	66	4	64	9e-06	48.5	Curvibacter lanceolatus	Bacteria	Proteobacteria	Betaproteobacteria	Burkholderiales
WP_000405319	35.82	55.22	67	43	0	1	67	1	67	9e-06	48.5	Bacillus cereus	Bacteria	Firmicutes	Bacilli	Bacillales
WP_026195214	35.82	58.21	67	43	0	1	67	1	67	9e-06	48.5	Gallionella sp. SCGC AAA018-N21	Bacteria	Proteobacteria	Betaproteobacteria	Gallionellales
AIS94981	40	58.33	60	36	0	7	66	20	79	1e-05	48.9	Burkholderia thailandensis MSMB59	Bacteria	Proteobacteria	Betaproteobacteria	Burkholderiales
WP_013185855	36.67	63.33	60	38	0	7	66	8	67	1e-05	48.5	Croceibacter atlanticus	Bacteria	Bacteroidetes	Flavobacteriia	Flavobacteriales
WP_008815334	40.62	57.81	64	38	0	3	66	5	68	1e-05	49.3	Enterobacteriaceae bacterium 9_2_54FAA	Bacteria	Proteobacteria	Gammaproteobacteria	Enterobacteriales
AGL45006	43.1	67.24	58	33	0	11	68	8	65	1e-05	48.5	Clostridium botulinum	Bacteria	Firmicutes	Clostridia	Clostridiales
ELF42040	42.19	57.81	64	37	0	3	66	36	99	1e-05	49.7	Escherichia coli KTE171	Bacteria	Proteobacteria	Gammaproteobacteria	Enterobacteriales
WP_004803250	34.33	58.21	67	44	0	1	67	4	70	1e-05	48.5	Eggerthia catenaformis	Bacteria	Firmicutes	Erysipelotrichia	Erysipelotrichales
WP_001994717	36.36	60.61	66	42	0	1	66	1	66	1e-05	48.5	Bacillus cereus	Bacteria	Firmicutes	Bacilli	Bacillales
WP_002570375	39.39	60.61	66	40	0	1	66	1	66	1e-05	48.5	[Clostridium] bolteae	Bacteria	Firmicutes	Clostridia	Clostridiales
WP_029379334	38.33	65	60	37	0	7	66	3	62	1e-05	48.5	Pseudomonas fuscovaginae	Bacteria	Proteobacteria	Gammaproteobacteria	Pseudomonadales
AHN73058	37.5	54.69	64	40	0	3	66	19	82	1e-05	48.9	Pandoraea pnomenusa	Bacteria	Proteobacteria	Betaproteobacteria	Burkholderiales
ADZ31423	47.69	60	65	31	1	1	65	1	62	1e-05	48.5	Pseudomonas stutzeri	Bacteria	Proteobacteria	Gammaproteobacteria	Pseudomonadales
WP_024496643	35.38	58.46	65	42	0	2	66	6	70	1e-05	48.5	Candidatus Schmidhempelia bombi	Bacteria	Proteobacteria	Gammaproteobacteria	Orbales
WP_012041741	36.76	63.24	68	43	0	1	68	1	68	1e-05	48.5	Bradyrhizobium sp. BTAi1	Bacteria	Proteobacteria	Alphaproteobacteria	Rhizobiales
WP_013455612	36.36	65.15	66	42	0	3	68	14	79	1e-05	48.5	Marivirga tractuosa	Bacteria	Bacteroidetes	Cytophagia	Cytophagales
KGK59208	44.26	60.66	61	34	0	6	66	13	73	1e-05	48.5	Xanthomonas sp. Nyagatare	Bacteria	Proteobacteria	Gammaproteobacteria	Xanthomonadales
WP_002642321	34.38	65.62	64	42	0	3	66	4	67	1e-05	48.5	Simonsiella muelleri	Bacteria	Proteobacteria	Betaproteobacteria	Neisseriales
WP_017727770	37.88	63.64	66	40	1	6	70	1	66	1e-05	48.9	Bacillus sp. L1(2012)	Bacteria	Firmicutes	Bacilli	Bacillales
KCZ47232	40.91	60.61	66	39	0	1	66	1	66	1e-05	48.5	Hyphomonas sp. CY54-11-8	Bacteria	Proteobacteria	Alphaproteobacteria	Rhodobacterales
WP_003353068	37.88	60.61	66	41	0	2	67	3	68	1e-05	48.9	Bacillus smithii	Bacteria	Firmicutes	Bacilli	Bacillales
WP_019021302	41.67	63.33	60	35	0	11	70	71	130	1e-05	48.9	Thioalkalivibrio sp. ALE23	Bacteria	Proteobacteria	Gammaproteobacteria	Chromatiales
WP_029753805	37.5	54.69	64	40	0	3	66	15	78	1e-05	48.9	Pandoraea pnomenusa	Bacteria	Proteobacteria	Betaproteobacteria	Burkholderiales
WP_013391827	35	71.67	60	39	0	7	66	25	84	1e-05	48.9	Achromobacter xylosoxidans	Bacteria	Proteobacteria	Betaproteobacteria	Burkholderiales
WP_013086919	35.71	66.07	56	36	0	11	66	6	61	1e-05	48.1	Lactobacillus crispatus	Bacteria	Firmicutes	Bacilli	Lactobacillales
WP_005185969	40.62	57.81	64	38	0	3	66	5	68	1e-05	49.3	Yersinia intermedia	Bacteria	Proteobacteria	Gammaproteobacteria	Enterobacteriales
WP_018457394	37.31	64.18	67	42	0	1	67	1	67	1e-05	48.5	Bradyrhizobium sp. WSM4349	Bacteria	Proteobacteria	Alphaproteobacteria	Rhizobiales
WP_022338233	40	63.08	65	39	0	3	67	11	75	1e-05	48.5	Clostridium sp. CAG:433	Bacteria	Firmicutes	Clostridia	Clostridiales
WP_013211094	41.07	60.71	56	33	0	11	66	28	83	1e-05	48.9	Ralstonia solanacearum	Bacteria	Proteobacteria	Betaproteobacteria	Burkholderiales
WP_029531700	49.09	63.64	55	28	0	15	69	7	61	1e-05	48.5	Rhizobium phaseoli	Bacteria	Proteobacteria	Alphaproteobacteria	Rhizobiales
WP_019011352	40.62	62.5	64	38	0	4	67	11	74	1e-05	48.5	Deinococcus aquatilis	Bacteria	Deinococcus-Thermus	Deinococci	Deinococcales
WP_027513367	36.76	67.65	68	43	0	1	68	1	68	1e-05	48.5	Rhizobium sullae	Bacteria	Proteobacteria	Alphaproteobacteria	Rhizobiales
WP_031299468	34.33	67.16	67	40	2	1	66	1	64	1e-05	48.5	Pseudomonas aeruginosa	Bacteria	Proteobacteria	Gammaproteobacteria	Pseudomonadales
AIN57031	45.1	66.67	51	28	0	15	65	7	57	1e-05	48.5	Pseudomonas mosselii SJ10	Bacteria	Proteobacteria	Gammaproteobacteria	Pseudomonadales
WP_026568397	48.39	62.9	62	32	0	6	67	5	66	1e-05	48.5	Bacillus sp. UNC41MFS5	Bacteria	Firmicutes	Bacilli	Bacillales
WP_011489350	33.33	68.33	60	40	0	7	66	25	84	1e-05	48.5	Burkholderia xenovorans	Bacteria	Proteobacteria	Betaproteobacteria	Burkholderiales
WP_010397558	39.44	61.97	71	42	1	3	73	12	81	1e-05	49.3	Janthinobacterium lividum	Bacteria	Proteobacteria	Betaproteobacteria	Burkholderiales
WP_023100471	39.39	63.64	66	38	1	1	66	1	64	1e-05	48.5	Pseudomonas aeruginosa	Bacteria	Proteobacteria	Gammaproteobacteria	Pseudomonadales
WP_016121533	35.82	55.22	67	43	0	1	67	1	67	1e-05	48.5	Bacillus cereus	Bacteria	Firmicutes	Bacilli	Bacillales
WP_007085030	40.74	75.93	54	31	1	15	67	10	63	1e-05	48.9	Bacillus bataviensis	Bacteria	Firmicutes	Bacilli	Bacillales
WP_012078848	41.94	64.52	62	36	0	6	67	15	76	1e-05	48.5	Janthinobacterium sp. Marseille	Bacteria	Proteobacteria	Betaproteobacteria	Burkholderiales
WP_004629627	41.79	59.7	67	39	0	1	67	1	67	1e-05	48.5	[Clostridium] termitidis	Bacteria	Firmicutes	Clostridia	Clostridiales
WP_028491799	41.67	63.33	60	35	0	11	70	71	130	1e-05	48.9	Thioalkalivibrio sp. ALE19	Bacteria	Proteobacteria	Gammaproteobacteria	Chromatiales
WP_026180585	41.94	62.9	62	35	1	10	71	8	68	1e-05	48.1	Henriciella marina	Bacteria	Proteobacteria	Alphaproteobacteria	Rhodobacterales
WP_005723804	40.32	61.29	62	36	1	11	72	6	66	1e-05	48.1	Lactobacillus crispatus	Bacteria	Firmicutes	Bacilli	Lactobacillales
WP_030921746	38.46	58.46	65	40	0	3	67	11	75	1e-05	49.3	Streptosporangium amethystogenes	Bacteria	Actinobacteria	Actinobacteridae	Actinomycetales
WP_032672091	40.62	57.81	64	38	0	3	66	5	68	1e-05	48.9	Enterobacter cloacae	Bacteria	Proteobacteria	Gammaproteobacteria	Enterobacteriales
WP_017038667	41.67	60	60	35	0	7	66	8	67	1e-05	48.1	Vibrio genomosp. F10	Bacteria	Proteobacteria	Gammaproteobacteria	Vibrionales
WP_026353332	39.68	58.73	63	38	0	4	66	16	78	1e-05	48.5	Solimonas variicoloris	Bacteria	Proteobacteria	Gammaproteobacteria	Xanthomonadales
WP_032968632	40.62	57.81	64	38	0	3	66	5	68	1e-05	48.9	Cronobacter malonaticus	Bacteria	Proteobacteria	Gammaproteobacteria	Enterobacteriales
WP_004575350	38.46	58.46	65	40	0	2	66	4	68	1e-05	48.5	Pseudomonas putida	Bacteria	Proteobacteria	Gammaproteobacteria	Pseudomonadales
KES20125	49.02	62.75	51	26	0	15	65	5	55	1e-05	48.1	Pseudomonas sp. AAC	Bacteria	Proteobacteria	Gammaproteobacteria	Pseudomonadales
WP_023660447	38.46	60	65	40	0	2	66	6	70	1e-05	48.5	Congregibacter litoralis	Bacteria	Proteobacteria	Gammaproteobacteria
WP_008609074	35	66.67	60	39	0	7	66	8	67	1e-05	48.1	Alishewanella aestuarii	Bacteria	Proteobacteria	Gammaproteobacteria	Alteromonadales
WP_012640562	36.76	60.29	68	43	0	1	68	1	68	1e-05	48.1	Caulobacter vibrioides	Bacteria	Proteobacteria	Alphaproteobacteria	Caulobacterales
WP_004719184	40.62	57.81	64	38	0	3	66	17	80	1e-05	48.9	Yersinia ruckeri	Bacteria	Proteobacteria	Gammaproteobacteria	Enterobacteriales
WP_013299780	39.39	60.61	66	40	0	1	66	1	66	1e-05	48.1	Parvularcula bermudensis	Bacteria	Proteobacteria	Alphaproteobacteria	Parvularculales
KER88705	42.62	60.66	61	35	0	6	66	13	73	1e-05	48.1	Xanthomonas arboricola pv. celebensis	Bacteria	Proteobacteria	Gammaproteobacteria	Xanthomonadales
WP_018293370	39.39	62.12	66	40	0	4	69	11	76	1e-05	48.1	Gallionella sp. SCGC AAA018-N21	Bacteria	Proteobacteria	Betaproteobacteria	Gallionellales
WP_011870063	41.79	62.69	67	38	1	3	69	13	78	1e-05	48.1	Herminiimonas arsenicoxydans	Bacteria	Proteobacteria	Betaproteobacteria	Burkholderiales
WP_012575772	36.76	60.29	68	43	0	5	72	12	79	1e-05	48.1	Anoxybacillus flavithermus	Bacteria	Firmicutes	Bacilli	Bacillales
EPR14486	53.06	61.22	49	23	0	18	66	44	92	1e-05	48.5	Sphingobium chinhatense IP26	Bacteria	Proteobacteria	Alphaproteobacteria	Sphingomonadales
WP_017631276	40	61.67	60	36	0	7	66	8	67	1e-05	48.1	Vibrio sp. 624788	Bacteria	Proteobacteria	Gammaproteobacteria	Vibrionales
WP_029729815	45.9	60.66	61	29	1	4	60	8	68	1e-05	48.5	Dickeya dianthicola	Bacteria	Proteobacteria	Gammaproteobacteria	Enterobacteriales
WP_004871894	50.88	64.91	57	28	0	11	67	29	85	1e-05	48.5	Acinetobacter gerneri	Bacteria	Proteobacteria	Gammaproteobacteria	Pseudomonadales
WP_027713494	45.9	60.66	61	29	1	4	60	8	68	1e-05	48.5	Dickeya chrysanthemi	Bacteria	Proteobacteria	Gammaproteobacteria	Enterobacteriales
AII58852	46.81	65.96	47	25	0	20	66	23	69	1e-05	48.1	Dehalococcoides mccartyi CG4	Bacteria	Chloroflexi	Dehalococcoidia	Dehalococcoidales
KGA50588	40.62	57.81	64	38	0	3	66	5	68	1e-05	48.9	Yersinia ruckeri ATCC 29473	Bacteria	Proteobacteria	Gammaproteobacteria	Enterobacteriales
WP_032897735	47.54	62.3	61	29	1	1	61	1	58	1e-05	47.8	Pseudomonas sp. Eur1 9.41	Bacteria	Proteobacteria	Gammaproteobacteria	Pseudomonadales
WP_033417617	35.48	67.74	62	40	0	5	66	9	70	1e-05	48.1	Nevskia ramosa	Bacteria	Proteobacteria	Gammaproteobacteria	Xanthomonadales
WP_013319965	45.9	62.3	61	29	1	4	60	8	68	1e-05	48.5	Dickeya dadantii	Bacteria	Proteobacteria	Gammaproteobacteria	Enterobacteriales
WP_031668796	35	70	60	39	0	7	66	25	84	1e-05	48.5	Pseudomonas aeruginosa	Bacteria	Proteobacteria	Gammaproteobacteria	Pseudomonadales
AIM39299	34.43	68.85	61	40	0	6	66	16	76	1e-05	48.1	Sphingobacterium sp. ML3W	Bacteria	Bacteroidetes	Sphingobacteriia	Sphingobacteriales
WP_008650347	39.06	56.25	64	39	0	5	68	11	74	1e-05	48.1	Cupriavidus sp. HMR-1	Bacteria	Proteobacteria	Betaproteobacteria	Burkholderiales
WP_011467196	40	60	65	39	0	2	66	14	78	1e-05	48.1	Saccharophagus degradans	Bacteria	Proteobacteria	Gammaproteobacteria	Alteromonadales
WP_003097526	35	71.67	60	39	0	7	66	25	84	1e-05	48.5	Proteobacteria	Bacteria
WP_027540730	36.76	63.24	68	43	0	1	68	1	68	1e-05	48.1	Bradyrhizobium sp. URHA0002	Bacteria	Proteobacteria	Alphaproteobacteria	Rhizobiales
KGA81107	45.61	64.91	57	31	0	11	67	10	66	1e-05	48.1	Lysinibacillus fusiformis	Bacteria	Firmicutes	Bacilli	Bacillales
WP_002667543	32.88	60.27	73	49	0	1	73	1	73	2e-05	48.5	Treponema denticola	Bacteria	Spirochaetes	Spirochaetales	Spirochaetaceae
ADO24172	39.39	62.12	66	40	0	1	66	1	66	2e-05	48.1	Arthrobacter citreus	Bacteria	Actinobacteria	Actinobacteridae	Actinomycetales
WP_016078333	40.3	56.72	67	38	1	7	73	14	78	2e-05	48.1	Bacillus cereus	Bacteria	Firmicutes	Bacilli	Bacillales
4FN3	42	74	50	29	0	11	60	16	65	2e-05	48.1	Enterobacter sp. RFL1396	Bacteria	Proteobacteria	Gammaproteobacteria	Enterobacteriales
WP_026896651	36.92	60	65	41	0	3	67	12	76	2e-05	48.1	Clostridiales bacterium NK3B98	Bacteria	Firmicutes	Clostridia	Clostridiales
WP_005499654	36.67	66.67	60	38	0	7	66	8	67	2e-05	48.1	Vibrio parahaemolyticus	Bacteria	Proteobacteria	Gammaproteobacteria	Vibrionales
ETA52314	51.92	67.31	52	25	0	15	66	5	56	2e-05	47.8	Rhodobacteraceae bacterium PD-2	Bacteria	Proteobacteria	Alphaproteobacteria	Rhodobacterales
WP_010105792	39.68	60.32	63	38	0	4	66	6	68	2e-05	48.1	Burkholderia oklahomensis	Bacteria	Proteobacteria	Betaproteobacteria	Burkholderiales
WP_032260995	40.62	57.81	64	38	0	3	66	5	68	2e-05	48.5	Escherichia coli	Bacteria	Proteobacteria	Gammaproteobacteria	Enterobacteriales
WP_021916505	36.92	61.54	65	41	0	2	66	9	73	2e-05	48.1	Brachyspira sp. CAG:484	Bacteria	Spirochaetes	Spirochaetales	Brachyspiraceae
WP_006217745	35	71.67	60	39	0	7	66	33	92	2e-05	48.5	Achromobacter piechaudii	Bacteria	Proteobacteria	Betaproteobacteria	Burkholderiales
WP_013581488	33.85	60	65	43	0	6	70	9	73	2e-05	48.1	Granulicella tundricola	Bacteria	Acidobacteria	Acidobacteriales	Acidobacteriaceae
WP_028510868	36.51	63.49	63	40	0	6	68	10	72	2e-05	48.1	Ruminococcus sp. NK3A76	Bacteria	Firmicutes	Clostridia	Clostridiales
WP_014087053	42.62	60.66	61	35	0	6	66	5	65	2e-05	48.1	Pseudogulbenkiania sp. NH8B	Bacteria	Proteobacteria	Betaproteobacteria	Neisseriales
WP_006098625	37.88	62.12	66	41	0	1	66	1	66	2e-05	48.1	Coleofasciculus chthonoplastes	Bacteria	Cyanobacteria	Oscillatoriophycideae	Oscillatoriales
WP_015609950	42.86	64.29	56	30	1	15	70	15	68	2e-05	48.1	Streptomyces fulvissimus	Bacteria	Actinobacteria	Actinobacteridae	Actinomycetales
WP_024185272	40.62	57.81	64	38	0	3	66	5	68	2e-05	48.5	Escherichia coli	Bacteria	Proteobacteria	Gammaproteobacteria	Enterobacteriales
WP_011694068	38.33	56.67	60	37	0	7	66	20	79	2e-05	48.5	Burkholderia cenocepacia	Bacteria	Proteobacteria	Betaproteobacteria	Burkholderiales
WP_028107372	40.32	61.29	62	37	0	6	67	7	68	2e-05	48.5	Firmicutes bacterium JGI 0000119-C08	Bacteria	Firmicutes
WP_015731040	40.62	57.81	64	38	0	3	66	5	68	2e-05	48.5	Pectobacterium wasabiae	Bacteria	Proteobacteria	Gammaproteobacteria	Enterobacteriales
WP_031027356	43.94	60.61	66	36	1	6	70	1	66	2e-05	49.3	Streptomyces sp. NRRL F-5639	Bacteria	Actinobacteria	Actinobacteridae	Actinomycetales
WP_031336646	35	70	60	39	0	7	66	25	84	2e-05	48.1	Xylella fastidiosa	Bacteria	Proteobacteria	Gammaproteobacteria	Xanthomonadales
WP_031165367	38.24	58.82	68	42	0	6	73	10	77	2e-05	49.3	Streptosporangium roseum	Bacteria	Actinobacteria	Actinobacteridae	Actinomycetales
WP_029736363	37.31	59.7	67	42	0	1	67	1	67	2e-05	48.5	Bacteria	Unclassified
AIE68906	40.62	57.81	64	38	0	3	66	5	68	2e-05	48.5	Klebsiella oxytoca	Bacteria	Proteobacteria	Gammaproteobacteria	Enterobacteriales
WP_001440809	40.62	57.81	64	38	0	3	66	5	68	2e-05	48.5	Escherichia coli	Bacteria	Proteobacteria	Gammaproteobacteria	Enterobacteriales
WP_018229112	40.32	61.29	62	37	0	7	68	20	81	2e-05	48.1	Methyloversatilis universalis	Bacteria	Proteobacteria	Betaproteobacteria	Rhodocyclales
WP_002300766	36.36	62.12	66	42	0	8	73	4	69	2e-05	48.9	Enterococcus faecium	Bacteria	Firmicutes	Bacilli	Lactobacillales
KGR80508	49.06	66.04	53	24	1	8	60	4	53	2e-05	48.9	Lysinibacillus manganicus DSM 26584	Bacteria	Firmicutes	Bacilli	Bacillales
WP_029015530	37.88	63.64	66	41	0	2	67	10	75	2e-05	47.8	actinobacterium LLX17	Bacteria	Actinobacteria
WP_030175453	39.71	58.82	68	41	0	3	70	8	75	2e-05	48.9	Streptomyces sp. NRRL S-813	Bacteria	Actinobacteria	Actinobacteridae	Actinomycetales
WP_023063895	46.15	71.15	52	28	0	16	67	1	52	2e-05	47.8	Lyngbya aestuarii	Bacteria	Cyanobacteria	Oscillatoriophycideae	Oscillatoriales
KDB08399	34.85	63.64	66	43	0	3	68	13	78	2e-05	47.8	Burkholderia sp. lig30	Bacteria	Proteobacteria	Betaproteobacteria	Burkholderiales
WP_018482035	33.82	66.18	68	45	0	1	68	1	68	2e-05	47.8	Rhizobium leguminosarum	Bacteria	Proteobacteria	Alphaproteobacteria	Rhizobiales
WP_023469352	38.98	57.63	59	36	0	8	66	5	63	2e-05	48.9	Exiguobacterium sp. MH3	Bacteria	Firmicutes	Bacilli	Bacillales
WP_033023736	43.75	56.25	64	36	0	4	67	5	68	2e-05	47.8	Pseudoalteromonas sp. Bsw20308	Bacteria	Proteobacteria	Gammaproteobacteria	Alteromonadales
WP_026390984	44.83	63.79	58	32	0	10	67	6	63	2e-05	48.1	Acholeplasma axanthum	Bacteria	Tenericutes	Mollicutes	Acholeplasmatales
KFZ20903	46.55	63.79	58	28	1	8	65	4	58	2e-05	48.9	Thermotoga neapolitana LA10	Bacteria	Thermotogae	Thermotogales	Thermotogaceae
WP_009280170	42.86	52.38	63	36	0	7	69	13	75	2e-05	47.8	Fibrisoma limi	Bacteria	Bacteroidetes	Cytophagia	Cytophagales
WP_025488999	40.68	59.32	59	35	0	7	65	3	61	2e-05	47.8	Clostridiales bacterium VE202-27	Bacteria	Firmicutes	Clostridia	Clostridiales
ADX97299	31.82	60.61	66	45	0	1	66	21	86	2e-05	48.1	Caryophanon latum	Bacteria	Firmicutes	Bacilli	Bacillales
WP_010464821	38.1	61.9	63	39	0	7	69	8	70	2e-05	48.1	Acidovorax radicis	Bacteria	Proteobacteria	Betaproteobacteria	Burkholderiales
WP_026755560	41.94	61.29	62	36	0	5	66	13	74	2e-05	50.8	Sediminibacter sp. Hel_I_10	Bacteria	Bacteroidetes	Flavobacteriia	Flavobacteriales
EFW75716	40.62	57.81	64	38	0	3	66	1	64	2e-05	48.5	Escherichia coli EC4100B	Bacteria	Proteobacteria	Gammaproteobacteria	Enterobacteriales
WP_016795646	40	61.67	60	36	0	7	66	8	67	2e-05	47.8	Vibrio cyclitrophicus	Bacteria	Proteobacteria	Gammaproteobacteria	Vibrionales
WP_027482381	38.24	61.76	68	42	0	1	68	1	68	2e-05	47.8	Deinococcus pimensis	Bacteria	Deinococcus-Thermus	Deinococci	Deinococcales
WP_004735221	40	60	60	36	0	7	66	8	67	2e-05	47.8	Vibrio splendidus	Bacteria	Proteobacteria	Gammaproteobacteria	Vibrionales
EZP59603	38.98	57.63	59	36	0	8	66	5	63	2e-05	48.9	Exiguobacterium sp. RIT341	Bacteria	Firmicutes	Bacilli	Bacillales
WP_019012433	39.06	60.94	64	39	0	4	67	9	72	2e-05	47.8	Deinococcus aquatilis	Bacteria	Deinococcus-Thermus	Deinococci	Deinococcales
WP_015560868	35.38	58.46	65	42	0	3	67	2	66	2e-05	47.8	Roseburia intestinalis	Bacteria	Firmicutes	Clostridia	Clostridiales
WP_024839235	31.88	59.42	69	47	0	2	70	4	72	2e-05	47.8	Cellulosimicrobium cellulans	Bacteria	Actinobacteria	Actinobacteridae	Actinomycetales
WP_016204206	34.92	61.9	63	41	0	11	73	12	74	2e-05	48.1	Bacillus nealsonii	Bacteria	Firmicutes	Bacilli	Bacillales
AHJ77113	34.38	60.94	64	42	0	3	66	7	70	2e-05	47.8	Kosakonia sacchari SP1	Bacteria	Proteobacteria	Gammaproteobacteria	Enterobacteriales
WP_013722342	37.5	71.43	56	35	0	11	66	21	76	2e-05	47.8	Comamonadaceae	Bacteria	Proteobacteria	Betaproteobacteria	Burkholderiales
WP_029342590	38.98	57.63	59	36	0	8	66	11	69	2e-05	48.9	Exiguobacterium acetylicum	Bacteria	Firmicutes	Bacilli	Bacillales
WP_013659141	37.7	63.93	61	38	0	6	66	1	61	2e-05	48.1	Cellulosilyticum lentocellum	Bacteria	Firmicutes	Clostridia	Clostridiales
WP_012891643	36.76	58.82	68	43	0	6	73	10	77	2e-05	48.9	Streptosporangium roseum	Bacteria	Actinobacteria	Actinobacteridae	Actinomycetales
WP_029969732	42.42	59.09	66	34	1	11	72	12	77	2e-05	47.8	Burkholderia sp. URHA0054	Bacteria	Proteobacteria	Betaproteobacteria	Burkholderiales
AHF77860	43.33	61.67	60	30	1	5	60	9	68	2e-05	48.1	Sodalis sp. HS1	Bacteria	Proteobacteria	Gammaproteobacteria	Enterobacteriales
WP_021632530	40.98	60.66	61	36	0	7	67	7	67	2e-05	47.8	Clostridiales	Bacteria	Firmicutes	Clostridia
WP_022116962	39.39	59.09	66	40	0	1	66	1	66	2e-05	47.8	Clostridium sp. CAG:169	Bacteria	Firmicutes	Clostridia	Clostridiales
WP_025569260	41.27	61.9	63	36	1	6	67	1	63	2e-05	48.1	Bacillus sp. JGI 001005-J19	Bacteria	Firmicutes	Bacilli	Bacillales
WP_011347497	32.26	67.74	62	42	0	5	66	23	84	2e-05	47.8	Proteobacteria	Bacteria
WP_012310429	46.55	63.79	58	28	1	8	65	4	58	2e-05	48.5	Thermotoga	Bacteria	Thermotogae	Thermotogales	Thermotogaceae
WP_028549999	33.87	62.9	62	41	0	5	66	5	66	2e-05	48.1	Paenibacillus sp. UNC451MF	Bacteria	Firmicutes	Bacilli	Bacillales
3CLC	42	74	50	29	0	11	60	16	65	2e-05	47.8	Enterobacter sp.	Bacteria	Proteobacteria	Gammaproteobacteria	Enterobacteriales
WP_017933321	38.24	57.35	68	42	0	2	69	7	74	2e-05	48.5	Nocardioides sp. Iso805N	Bacteria	Actinobacteria	Actinobacteridae	Actinomycetales
WP_028349823	36.76	63.24	68	43	0	1	68	1	68	2e-05	47.8	Bradyrhizobium elkanii	Bacteria	Proteobacteria	Alphaproteobacteria	Rhizobiales
WP_009204680	40.98	59.02	61	36	0	6	66	1	61	2e-05	48.1	Anaerostipes hadrus	Bacteria	Firmicutes	Clostridia	Clostridiales
CEA02391	48.21	64.29	56	26	1	8	63	4	56	2e-05	48.5	Lysinibacillus sp. 13S34_air	Bacteria	Firmicutes	Bacilli	Bacillales
WP_012644892	46.55	63.79	58	28	1	8	65	16	70	2e-05	48.5	Thermotoga neapolitana	Bacteria	Thermotogae	Thermotogales	Thermotogaceae
WP_003535192	40.82	63.27	49	29	0	7	55	11	59	2e-05	47.8	Erysipelatoclostridium ramosum	Bacteria	Firmicutes	Erysipelotrichia	Erysipelotrichales
WP_015180895	37.88	63.64	66	41	0	1	66	7	72	2e-05	47.8	Microcoleus sp. PCC 7113	Bacteria	Cyanobacteria	Oscillatoriophycideae	Oscillatoriales
4F8D	42	74	50	29	0	11	60	16	65	2e-05	47.8	Enterobacter sp. RFL1396	Bacteria	Proteobacteria	Gammaproteobacteria	Enterobacteriales
WP_021324690	40.74	64.81	54	32	0	20	73	1	54	2e-05	47.4	Photorhabdus temperata	Bacteria	Proteobacteria	Gammaproteobacteria	Enterobacteriales
WP_004610741	36.67	60	60	38	0	7	66	11	70	2e-05	47.8	[Clostridium] spiroforme	Bacteria	Firmicutes	Erysipelotrichia	Erysipelotrichales
WP_028611900	38.6	64.91	57	35	0	3	59	4	60	2e-05	48.1	Paenibacillus harenae	Bacteria	Firmicutes	Bacilli	Bacillales
WP_016513008	38.81	58.21	67	41	0	1	67	1	67	2e-05	47.8	Bacillus cereus	Bacteria	Firmicutes	Bacilli	Bacillales
WP_009798679	37.14	58.57	70	43	1	1	70	1	69	2e-05	47.8	Nitrobacter sp. Nb-311A	Bacteria	Proteobacteria	Alphaproteobacteria	Rhizobiales
WP_025566588	35.38	66.15	65	42	0	2	66	15	79	2e-05	47.8	Deinococcus	Bacteria	Deinococcus-Thermus	Deinococci	Deinococcales
WP_031175190	43.94	60.61	66	36	1	6	70	1	66	2e-05	48.9	Streptomyces	Bacteria	Actinobacteria	Actinobacteridae	Actinomycetales
AHI32635	36.07	57.38	61	39	0	6	66	10	70	2e-05	47.8	Marinobacter salarius	Bacteria	Proteobacteria	Gammaproteobacteria	Alteromonadales
WP_012886568	38.64	53.41	88	36	3	4	73	8	95	2e-05	47.8	Dickeya dadantii	Bacteria	Proteobacteria	Gammaproteobacteria	Enterobacteriales
WP_011116951	42	74	50	29	0	11	60	13	62	2e-05	47.8	Enterobacter sp. RFL1396	Bacteria	Proteobacteria	Gammaproteobacteria	Enterobacteriales
WP_026737928	36.11	55.56	72	46	0	1	72	1	72	2e-05	47.4	Leptotrichia goodfellowii	Bacteria	Fusobacteria	Fusobacteriales	Leptotrichiaceae
WP_012624852	38.71	66.13	62	38	0	7	68	11	72	2e-05	47.8	Desulfovibrio desulfuricans	Bacteria	Proteobacteria	Deltaproteobacteria	Desulfovibrionales
WP_021832412	42.19	60.94	64	37	0	3	66	9	72	2e-05	47.8	Crocosphaera watsonii	Bacteria	Cyanobacteria	Oscillatoriophycideae	Chroococcales
WP_032814179	42.62	60.66	61	31	1	4	60	8	68	2e-05	47.8	Yersinia mollaretii	Bacteria	Proteobacteria	Gammaproteobacteria	Enterobacteriales
WP_017195174	37.93	65.52	58	36	0	10	67	13	70	2e-05	47.4	Actinomyces massiliensis	Bacteria	Actinobacteria	Actinobacteridae	Actinomycetales
ERU44190	35	70	60	39	0	7	66	3	62	2e-05	47.4	Pseudomonas aeruginosa CF77	Bacteria	Proteobacteria	Gammaproteobacteria	Pseudomonadales
3G5G	42	74	50	29	0	11	60	33	82	2e-05	47.8	Enterobacter sp. RFL1396	Bacteria	Proteobacteria	Gammaproteobacteria	Enterobacteriales
WP_012399674	37.68	63.77	69	42	1	4	71	14	82	2e-05	47.8	Burkholderia phymatum	Bacteria	Proteobacteria	Betaproteobacteria	Burkholderiales
WP_004355102	40.98	62.3	61	36	0	7	67	11	71	2e-05	47.8	Thauera phenylacetica	Bacteria	Proteobacteria	Betaproteobacteria	Rhodocyclales
WP_027381175	32.84	61.19	67	45	0	6	72	12	78	3e-05	47.8	Chryseobacterium daeguense	Bacteria	Bacteroidetes	Flavobacteriia	Flavobacteriales
WP_008792445	40.82	63.27	49	29	0	7	55	8	56	3e-05	47.4	Firmicutes	Bacteria
WP_016558644	34.85	62.12	66	43	0	1	66	1	66	3e-05	47.4	Rhizobium grahamii	Bacteria	Proteobacteria	Alphaproteobacteria	Rhizobiales
WP_026743891	39.06	62.5	64	35	1	1	60	5	68	3e-05	47.8	Lonsdalea quercina	Bacteria	Proteobacteria	Gammaproteobacteria	Enterobacteriales
KCB52659	38.33	58.33	60	37	0	7	66	20	79	3e-05	47.8	Bordetella hinzii 1277	Bacteria	Proteobacteria	Betaproteobacteria	Burkholderiales
WP_024844912	45	60	60	33	0	7	66	12	71	3e-05	47.8	Paracoccus pantotrophus	Bacteria	Proteobacteria	Alphaproteobacteria	Rhodobacterales
WP_013207917	41.07	60.71	56	33	0	11	66	45	100	3e-05	47.8	Ralstonia solanacearum	Bacteria	Proteobacteria	Betaproteobacteria	Burkholderiales
WP_022522214	35.82	59.7	67	43	0	2	68	3	69	3e-05	47.8	Halomonas sp. A3H3	Bacteria	Proteobacteria	Gammaproteobacteria	Oceanospirillales
WP_025671315	41.27	61.9	63	36	1	6	67	1	63	3e-05	47.8	Bacillus sp. JGI 001011-F15	Bacteria	Firmicutes	Bacilli	Bacillales
WP_008518786	30.77	60	65	45	0	3	67	8	72	3e-05	47.4	alpha proteobacterium IMCC14465	Bacteria	Proteobacteria	Alphaproteobacteria
WP_007312059	42.19	60.94	64	37	0	3	66	27	90	3e-05	47.8	Crocosphaera watsonii	Bacteria	Cyanobacteria	Oscillatoriophycideae	Chroococcales
WP_025728411	37.1	61.29	62	39	0	5	66	4	65	3e-05	48.5	Atopobacter phocae	Bacteria	Firmicutes	Bacilli	Lactobacillales
WP_018999759	36.92	61.54	65	41	0	3	67	2	66	3e-05	47.4	Megamonas rupellensis	Bacteria	Firmicutes	Negativicutes	Selenomonadales
WP_016149489	44.07	66.1	59	29	1	6	60	10	68	3e-05	47.8	Citrobacter sp. KTE30	Bacteria	Proteobacteria	Gammaproteobacteria	Enterobacteriales
WP_007925362	34.33	62.69	67	44	0	2	68	3	69	3e-05	47.4	Pseudomonas sp. GM17	Bacteria	Proteobacteria	Gammaproteobacteria	Pseudomonadales
WP_022520833	33.85	58.46	65	43	0	2	66	3	67	3e-05	47.4	Halomonas sp. A3H3	Bacteria	Proteobacteria	Gammaproteobacteria	Oceanospirillales
WP_011942942	46.55	63.79	58	28	1	8	65	16	70	3e-05	48.5	Thermotoga petrophila	Bacteria	Thermotogae	Thermotogales	Thermotogaceae
WP_000846146	38.81	59.7	67	41	0	1	67	1	67	3e-05	47.4	Bacillus cereus	Bacteria	Firmicutes	Bacilli	Bacillales
WP_025703010	34.78	60.87	69	45	0	3	71	4	72	3e-05	47.8	Paenibacillus forsythiae	Bacteria	Firmicutes	Bacilli	Bacillales
WP_020164531	41.67	61.67	60	35	0	7	66	20	79	3e-05	47.8	Methyloversatilis universalis	Bacteria	Proteobacteria	Betaproteobacteria	Rhodocyclales
WP_009264771	40.98	60.66	61	36	0	6	66	1	61	3e-05	47.8	Lachnospiraceae bacterium 5_1_63FAA	Bacteria	Firmicutes	Clostridia	Clostridiales
WP_008951126	33.33	65	60	40	0	7	66	8	67	3e-05	47.4	Alishewanella jeotgali	Bacteria	Proteobacteria	Gammaproteobacteria	Alteromonadales
WP_014971288	38.98	57.63	59	36	0	8	66	5	63	3e-05	48.5	Exiguobacterium antarcticum	Bacteria	Firmicutes	Bacilli	Bacillales
WP_029764335	35.82	59.7	67	43	0	1	67	3	69	3e-05	47.4	Gemmatimonadetes bacterium JGI 0000112-M07	Bacteria	Gemmatimonadetes
WP_006838803	39.71	63.24	68	40	1	6	72	1	68	3e-05	47.8	Bacillus sp. SG-1	Bacteria	Firmicutes	Bacilli	Bacillales
WP_012371392	37.7	55.74	61	38	0	6	66	3	63	3e-05	48.1	Exiguobacterium sibiricum	Bacteria	Firmicutes	Bacilli	Bacillales
WP_024013840	42.42	65.15	66	35	1	1	66	19	81	3e-05	48.1	Pseudomonas moraviensis	Bacteria	Proteobacteria	Gammaproteobacteria	Pseudomonadales
WP_024300462	41.67	61.67	60	35	0	7	66	20	79	3e-05	47.8	Rhodocyclaceae	Bacteria	Proteobacteria	Betaproteobacteria	Rhodocyclales
WP_014725920	39.06	56.25	64	39	0	7	70	8	71	3e-05	47.4	Burkholderia sp. KJ006	Bacteria	Proteobacteria	Betaproteobacteria	Burkholderiales
WP_017178222	34.33	62.69	67	44	0	2	68	5	71	3e-05	47.4	Actinomyces timonensis	Bacteria	Actinobacteria	Actinobacteridae	Actinomycetales
WP_025679669	38.46	64.62	65	40	0	2	66	3	67	3e-05	47.8	Paenibacillus massiliensis	Bacteria	Firmicutes	Bacilli	Bacillales
WP_005835235	35.38	58.46	65	42	0	2	66	8	72	3e-05	47.4	Bacillales	Bacteria	Firmicutes	Bacilli
WP_009621974	35.29	67.65	68	41	2	6	70	1	68	3e-05	47.8	Desulfosporosinus sp. OT	Bacteria	Firmicutes	Clostridia	Clostridiales
GAL83954	35.48	62.9	62	40	0	10	71	7	68	3e-05	47.8	Sporocytophaga myxococcoides	Bacteria	Bacteroidetes	Cytophagia	Cytophagales
ETT53144	43.64	67.27	55	31	0	1	55	1	55	3e-05	48.9	Paenibacillus sp. FSL R7-269	Bacteria	Firmicutes	Bacilli	Bacillales
WP_032251802	39.06	60.94	64	39	0	3	66	5	68	3e-05	47.8	Escherichia coli	Bacteria	Proteobacteria	Gammaproteobacteria	Enterobacteriales
BAP00100	42.03	60.87	69	38	1	3	71	42	108	3e-05	48.5	Wolbachia endosymbiont of Cimex lectularius	Bacteria	Proteobacteria	Alphaproteobacteria	Rickettsiales
WP_008827026	37.5	60.94	64	40	0	3	66	6	69	3e-05	47.4	Haloplasma contractile	Bacteria	Haloplasmatales	Haloplasmataceae	Haloplasma
WP_010894191	35	70	60	39	0	7	66	53	112	3e-05	47.8	Xylella fastidiosa	Bacteria	Proteobacteria	Gammaproteobacteria	Xanthomonadales
WP_009893685	38.33	56.67	60	37	0	7	66	20	79	3e-05	47.8	Burkholderia pseudomallei	Bacteria	Proteobacteria	Betaproteobacteria	Burkholderiales
P14307	38.24	57.35	68	42	0	1	68	9	76	3e-05	47.4	Serratia marcescens	Bacteria	Proteobacteria	Gammaproteobacteria	Enterobacteriales
WP_005612394	39.34	59.02	61	37	0	7	67	6	66	3e-05	47.0	Ruminococcus lactaris	Bacteria	Firmicutes	Clostridia	Clostridiales
WP_019898820	39.34	67.21	61	35	1	1	61	1	59	3e-05	47.4	Methylotenera mobilis	Bacteria	Proteobacteria	Betaproteobacteria	Methylophilales
WP_020002750	32.81	68.75	64	43	0	3	66	2	65	3e-05	49.7	Mycoplasma	Bacteria	Tenericutes	Mollicutes	Mycoplasmataceae
WP_003288355	34.85	60.61	66	43	0	1	66	1	66	3e-05	47.4	Pseudomonas	Bacteria	Proteobacteria	Gammaproteobacteria	Pseudomonadales
WP_010045511	35.29	60.29	68	44	0	6	73	10	77	3e-05	48.5	Streptomyces chartreusis	Bacteria	Actinobacteria	Actinobacteridae	Actinomycetales
WP_012411612	40	66.67	60	36	0	1	60	7	66	3e-05	47.4	Nostoc punctiforme	Bacteria	Cyanobacteria	Nostocales	Nostocaceae
ETE21947	35	70	60	39	0	7	66	53	112	3e-05	47.8	Xylella fastidiosa 6c	Bacteria	Proteobacteria	Gammaproteobacteria	Xanthomonadales
WP_023690571	35.62	61.64	73	45	1	1	73	1	71	3e-05	47.0	Mesorhizobium	Bacteria	Proteobacteria	Alphaproteobacteria	Rhizobiales
WP_021873406	35.38	60	65	42	0	1	65	1	65	3e-05	47.4	Firmicutes bacterium CAG:822	Bacteria	Firmicutes	environmental samples
WP_026827473	37.7	55.74	61	38	0	6	66	3	63	3e-05	48.1	Exiguobacterium sibiricum	Bacteria	Firmicutes	Bacilli	Bacillales
WP_005718157	39.29	64.29	56	34	0	11	66	6	61	3e-05	47.0	Lactobacillus crispatus	Bacteria	Firmicutes	Bacilli	Lactobacillales
WP_026919464	39.71	55.88	68	34	1	6	66	17	84	3e-05	47.8	Gordonia shandongensis	Bacteria	Actinobacteria	Actinobacteridae	Actinomycetales
WP_007173064	40.32	61.29	62	37	0	5	66	11	72	3e-05	47.0	Prevotella bergensis	Bacteria	Bacteroidetes	Bacteroidia	Bacteroidales
WP_028254371	52.63	73.68	38	18	0	11	48	13	50	3e-05	46.6	Variovorax sp. JGI 0001020-M05	Bacteria	Proteobacteria	Betaproteobacteria	Burkholderiales
WP_008059323	40.32	61.29	62	37	0	7	68	20	81	3e-05	47.4	Methyloversatilis universalis	Bacteria	Proteobacteria	Betaproteobacteria	Rhodocyclales
KGE79846	33.82	64.71	68	45	0	1	68	1	68	3e-05	47.0	Rhizobium sp. H41	Bacteria	Proteobacteria	Alphaproteobacteria	Rhizobiales
WP_016838282	46.43	62.5	56	27	1	8	63	4	56	3e-05	48.1	Ureibacillus thermosphaericus	Bacteria	Firmicutes	Bacilli	Bacillales
WP_029087517	44.44	64.81	54	30	0	2	55	3	56	3e-05	47.0	Brevundimonas aveniformis	Bacteria	Proteobacteria	Alphaproteobacteria	Caulobacterales
WP_027689827	48.98	63.27	49	25	0	21	69	11	59	3e-05	47.4	Rhizobium leguminosarum	Bacteria	Proteobacteria	Alphaproteobacteria	Rhizobiales
WP_026584155	37.88	60.61	66	41	0	1	66	1	66	3e-05	47.0	Bacillus sp. J33	Bacteria	Firmicutes	Bacilli	Bacillales
WP_005709037	35.38	58.46	65	42	0	7	71	8	72	3e-05	47.0	Haemophilus paraphrohaemolyticus	Bacteria	Proteobacteria	Gammaproteobacteria	Pasteurellales
KFF68895	32.81	57.81	64	43	0	3	66	7	70	3e-05	47.0	Pectobacterium carotovorum subsp. brasiliense	Bacteria	Proteobacteria	Gammaproteobacteria	Enterobacteriales
WP_022365175	34.92	63.49	63	41	0	6	68	1	63	3e-05	48.1	Clostridium sp. CAG:505	Bacteria	Firmicutes	Clostridia	Clostridiales
WP_025988553	38.33	56.67	60	37	0	7	66	24	83	3e-05	47.4	Burkholderia thailandensis	Bacteria	Proteobacteria	Betaproteobacteria	Burkholderiales
ERI14393	39.22	64.71	51	31	0	20	70	1	51	3e-05	46.6	Ochrobactrum sp. EGD-AQ16	Bacteria	Proteobacteria	Alphaproteobacteria	Rhizobiales
AHF73446	44.83	60.34	58	28	1	5	58	9	66	4e-05	47.4	Candidatus Sodalis pierantonius str. SOPE	Bacteria	Proteobacteria	Gammaproteobacteria	Enterobacteriales
WP_021635708	41.38	60.34	58	34	0	8	65	51	108	4e-05	47.4	Clostridium sp. KLE 1755	Bacteria	Firmicutes	Clostridia	Clostridiales
WP_000578871	41.27	66.67	63	36	1	11	72	6	68	4e-05	47.4	Bacillus cereus group	Bacteria	Firmicutes	Bacilli	Bacillales
WP_006980458	35.82	62.69	67	43	0	2	68	5	71	4e-05	48.9	Chthoniobacter flavus	Bacteria	Verrucomicrobia	Spartobacteria	Chthoniobacter
KEO79062	38.46	64.62	65	40	0	2	66	3	67	4e-05	47.4	Paenibacillus polymyxa	Bacteria	Firmicutes	Bacilli	Bacillales
WP_027804504	35	58.33	60	39	0	7	66	24	83	4e-05	47.4	Burkholderia bryophila	Bacteria	Proteobacteria	Betaproteobacteria	Burkholderiales
WP_021863549	40	60	65	39	0	2	66	11	75	4e-05	47.0	Clostridium sp. CAG:715	Bacteria	Firmicutes	Clostridia	Clostridiales
WP_032750040	44.07	66.1	59	29	1	6	60	10	68	4e-05	47.4	Klebsiella oxytoca	Bacteria	Proteobacteria	Gammaproteobacteria	Enterobacteriales
AGF93121	34.85	62.12	66	43	0	2	67	3	68	4e-05	47.0	uncultured organism	unclassified sequences	environmental samples
WP_009459591	31.67	70	60	41	0	7	66	25	84	4e-05	47.4	Proteobacteria	Bacteria
WP_023488201	39.29	64.29	56	34	0	11	66	1	56	4e-05	47.0	Lactobacillus crispatus	Bacteria	Firmicutes	Bacilli	Lactobacillales
WP_020993071	39.29	64.29	56	34	0	11	66	1	56	4e-05	47.0	Lactobacillus crispatus	Bacteria	Firmicutes	Bacilli	Lactobacillales
WP_021883129	39.39	59.09	66	40	0	1	66	1	66	4e-05	47.0	Ruminococcus sp. CAG:108	Bacteria	Firmicutes	Clostridia	Clostridiales
KFX30518	41.07	60.71	56	33	0	11	66	22	77	4e-05	47.4	Ralstonia solanacearum	Bacteria	Proteobacteria	Betaproteobacteria	Burkholderiales
WP_019244154	40.68	54.24	59	35	0	8	66	4	62	4e-05	48.1	Bacillus massilioanorexius	Bacteria	Firmicutes	Bacilli	Bacillales
WP_008504667	34.33	64.18	67	44	0	1	67	1	67	4e-05	47.0	Mucilaginibacter paludis	Bacteria	Bacteroidetes	Sphingobacteriia	Sphingobacteriales
WP_000578870	38.24	63.24	68	41	1	6	72	1	68	4e-05	47.4	Bacillus cereus	Bacteria	Firmicutes	Bacilli	Bacillales
WP_028753554	34.85	63.64	66	43	0	1	66	1	66	4e-05	47.0	Rhizobium leucaenae	Bacteria	Proteobacteria	Alphaproteobacteria	Rhizobiales
WP_020836010	32.86	60	70	47	0	2	71	4	73	4e-05	47.0	Spiroplasma diminutum	Bacteria	Tenericutes	Mollicutes	Entomoplasmatales
WP_022255750	34.92	63.49	63	41	0	6	68	1	63	4e-05	48.1	Firmicutes bacterium CAG:466	Bacteria	Firmicutes	environmental samples
WP_026292611	37.7	65.57	61	38	0	7	67	11	71	4e-05	47.0	Rubritalea marina	Bacteria	Verrucomicrobia	Verrucomicrobiae	Verrucomicrobiales
WP_000829094	35.21	57.75	71	46	0	1	71	28	98	4e-05	47.4	Bacillus thuringiensis	Bacteria	Firmicutes	Bacilli	Bacillales
WP_018918900	35.14	54.05	74	40	1	7	72	8	81	4e-05	47.0	Halomonas zhanjiangensis	Bacteria	Proteobacteria	Gammaproteobacteria	Oceanospirillales
WP_014201800	43.33	61.67	60	34	0	7	66	11	70	4e-05	47.0	Owenweeksia hongkongensis	Bacteria	Bacteroidetes	Flavobacteriia	Flavobacteriales
WP_004101799	40.68	62.71	59	32	1	7	65	3	58	4e-05	47.8	Thermosipho africanus	Bacteria	Thermotogae	Thermotogales	Thermotogaceae
EWF77659	44.07	66.1	59	29	1	6	60	20	78	4e-05	47.4	Klebsiella oxytoca MGH 41	Bacteria	Proteobacteria	Gammaproteobacteria	Enterobacteriales
KGE09815	35	58.33	60	39	0	7	66	24	83	4e-05	47.4	Burkholderia gladioli	Bacteria	Proteobacteria	Betaproteobacteria	Burkholderiales
WP_003272997	35.21	57.75	71	46	0	1	71	23	93	4e-05	47.4	Bacillus thuringiensis	Bacteria	Firmicutes	Bacilli	Bacillales
WP_011952415	46.15	59.62	52	28	0	15	66	5	56	4e-05	46.6	Sphingomonas wittichii	Bacteria	Proteobacteria	Alphaproteobacteria	Sphingomonadales
WP_021856410	39.39	59.09	66	40	0	1	66	1	66	4e-05	47.0	Firmicutes bacterium CAG:555	Bacteria	Firmicutes	environmental samples
WP_023103841	34.85	60.61	66	43	0	1	66	1	66	4e-05	47.0	Pseudomonas aeruginosa	Bacteria	Proteobacteria	Gammaproteobacteria	Pseudomonadales
WP_001561288	39.06	60.94	64	39	0	3	66	7	70	4e-05	47.0	Escherichia coli	Bacteria	Proteobacteria	Gammaproteobacteria	Enterobacteriales
WP_023651892	38.46	55.38	65	40	0	3	67	7	71	4e-05	47.0	Dehalococcoides mccartyi	Bacteria	Chloroflexi	Dehalococcoidia	Dehalococcoidales
WP_033472219	31.67	70	60	41	0	7	66	25	84	4e-05	47.4	Bordetella bronchiseptica	Bacteria	Proteobacteria	Betaproteobacteria	Burkholderiales
KFX76764	41.07	60.71	56	33	0	11	66	30	85	4e-05	47.4	Ralstonia solanacearum	Bacteria	Proteobacteria	Betaproteobacteria	Burkholderiales
WP_014617581	41.07	60.71	56	33	0	11	66	80	135	4e-05	47.8	Ralstonia solanacearum	Bacteria	Proteobacteria	Betaproteobacteria	Burkholderiales
WP_026832056	37.7	55.74	61	38	0	6	66	3	63	4e-05	47.8	Exiguobacterium undae	Bacteria	Firmicutes	Bacilli	Bacillales
WP_022001629	35.38	60	65	42	0	2	66	4	68	4e-05	47.0	Bacteria	Unclassified
WP_033051344	31.82	66.67	66	42	1	1	66	2	64	4e-05	46.6	Pseudomonas mandelii	Bacteria	Proteobacteria	Gammaproteobacteria	Pseudomonadales
WP_023413580	37.88	56.06	66	41	0	1	66	1	66	4e-05	47.0	uncultured Thiohalocapsa sp. PB-PSB1	Bacteria	Proteobacteria	Gammaproteobacteria	Chromatiales
WP_000578873	41.27	66.67	63	36	1	11	72	6	68	4e-05	47.4	Bacillus cereus group	Bacteria	Firmicutes	Bacilli	Bacillales
WP_031279315	38.46	65.38	52	32	0	15	66	15	66	4e-05	46.6	Lachnospiraceae bacterium A2	Bacteria	Firmicutes	Clostridia	Clostridiales
KGJ02313	34.72	56.94	72	46	1	1	72	1	71	4e-05	47.0	Paracoccus versutus	Bacteria	Proteobacteria	Alphaproteobacteria	Rhodobacterales
WP_017998885	34.72	56.94	72	46	1	1	72	1	71	4e-05	47.0	Paracoccus sp. N5	Bacteria	Proteobacteria	Alphaproteobacteria	Rhodobacterales
KGK68147	44.23	67.31	52	29	0	15	66	3	54	4e-05	46.6	Vibrio vulnificus	Bacteria	Proteobacteria	Gammaproteobacteria	Vibrionales
WP_013630037	33.33	63.33	60	40	0	7	66	11	70	4e-05	47.0	Planctomyces brasiliensis	Bacteria	Planctomycetes	Planctomycetia	Planctomycetales
WP_022795676	41.79	55.22	67	35	1	1	67	1	63	4e-05	47.8	Bavariicoccus seileri	Bacteria	Firmicutes	Bacilli	Lactobacillales
KFC90961	39.06	60.94	64	39	0	3	66	5	68	4e-05	47.4	Hafnia alvei ATCC 13337	Bacteria	Proteobacteria	Gammaproteobacteria	Enterobacteriales
WP_018297240	40.62	65.62	64	37	1	3	66	8	70	4e-05	47.0	Corynebacterium lubricantis	Bacteria	Actinobacteria	Actinobacteridae	Actinomycetales
WP_000578874	41.27	66.67	63	36	1	11	72	6	68	4e-05	47.4	Bacillus cereus	Bacteria	Firmicutes	Bacilli	Bacillales
WP_004555357	38.33	56.67	60	37	0	7	66	39	98	4e-05	47.4	pseudomallei group	Bacteria	Proteobacteria	Betaproteobacteria	Burkholderiales
AII58864	38.46	56.92	65	40	0	3	67	7	71	4e-05	47.0	Dehalococcoides mccartyi CG4	Bacteria	Chloroflexi	Dehalococcoidia	Dehalococcoidales
EXL05059	39.71	57.35	68	41	0	1	68	1	68	4e-05	47.0	Ochrobactrum anthropi	Bacteria	Proteobacteria	Alphaproteobacteria	Rhizobiales
WP_029043172	37.1	61.29	62	39	0	6	67	7	68	4e-05	47.0	Cupriavidus sp. WS	Bacteria	Proteobacteria	Betaproteobacteria	Burkholderiales
KGA96172	42.42	65.15	66	34	2	11	72	6	71	4e-05	47.4	Bacillus alcalophilus ATCC 27647	Bacteria	Firmicutes	Bacilli	Bacillales
WP_005941972	33.87	67.74	62	41	0	6	67	9	70	4e-05	46.6	Bacteroides massiliensis	Bacteria	Bacteroidetes	Bacteroidia	Bacteroidales
WP_024556545	43.33	63.33	60	30	1	5	60	9	68	4e-05	47.0	Cronobacter pulveris	Bacteria	Proteobacteria	Gammaproteobacteria	Enterobacteriales
WP_007286296	42.19	60.94	64	37	0	10	73	5	68	4e-05	47.4	Intestinibacter bartlettii	Bacteria	Firmicutes	Clostridia	Clostridiales
WP_013167646	36.11	59.72	72	46	0	1	72	1	72	4e-05	46.6	Xanthobacteraceae	Bacteria	Proteobacteria	Alphaproteobacteria	Rhizobiales
WP_008918176	35.94	64.06	64	41	0	3	66	13	76	5e-05	47.0	Burkholderia sp. H160	Bacteria	Proteobacteria	Betaproteobacteria	Burkholderiales
KDF18815	39.06	59.38	64	39	0	3	66	10	73	5e-05	47.4	Enterobacter aerogenes MGH 61	Bacteria	Proteobacteria	Gammaproteobacteria	Enterobacteriales
WP_021919383	40.62	57.81	64	38	0	6	69	1	64	5e-05	47.4	Firmicutes bacterium CAG:114	Bacteria	Firmicutes	environmental samples
EUJ14208	41.07	60.71	56	33	0	11	66	8	63	5e-05	47.0	Ralstonia solanacearum P673	Bacteria	Proteobacteria	Betaproteobacteria	Burkholderiales
WP_018274883	37.1	64.52	62	39	0	5	66	6	67	5e-05	47.0	Teredinibacter turnerae	Bacteria	Proteobacteria	Gammaproteobacteria	Alteromonadales
WP_013635157	40.3	58.21	67	39	1	4	69	6	72	5e-05	46.6	Acidiphilium multivorum	Bacteria	Proteobacteria	Alphaproteobacteria	Rhodospirillales
WP_022091559	40.98	60.66	61	36	0	6	66	1	61	5e-05	47.4	Lachnospiraceae bacterium CAG:25	Bacteria	Firmicutes	Clostridia	Clostridiales
WP_012881417	36.92	56.92	65	41	0	3	67	7	71	5e-05	46.6	Dehalococcoides mccartyi	Bacteria	Chloroflexi	Dehalococcoidia	Dehalococcoidales
KFF70093	44.26	62.3	61	30	1	4	60	8	68	5e-05	47.0	Pectobacterium carotovorum subsp. brasiliense	Bacteria	Proteobacteria	Gammaproteobacteria	Enterobacteriales
WP_009256954	46	68	50	27	0	18	67	18	67	5e-05	47.0	Lachnospiraceae bacterium 7_1_58FAA	Bacteria	Firmicutes	Clostridia	Clostridiales
WP_012869346	40	65	60	36	0	11	70	7	66	5e-05	47.0	Thermanaerovibrio acidaminovorans	Bacteria	Synergistetes	Synergistia	Synergistales
WP_025896443	33.85	60	65	43	0	3	67	9	73	5e-05	46.6	Lactobacillus delbrueckii	Bacteria	Firmicutes	Bacilli	Lactobacillales
WP_013854786	39.29	60.71	56	34	0	11	66	6	61	5e-05	46.6	Lactobacillus kefiranofaciens	Bacteria	Firmicutes	Bacilli	Lactobacillales
WP_029514457	39.06	60.94	64	39	0	3	66	4	67	5e-05	47.0	Paenibacillus polymyxa	Bacteria	Firmicutes	Bacilli	Bacillales
WP_001330891	39.06	59.38	64	39	0	3	66	5	68	5e-05	47.4	Enterobacteriaceae	Bacteria	Proteobacteria	Gammaproteobacteria	Enterobacteriales
WP_006353057	31.82	56.06	66	45	0	2	67	9	74	5e-05	47.0	[Clostridium] methylpentosum	Bacteria	Firmicutes	Clostridia	Clostridiales
WP_026607577	34.85	59.09	66	43	0	1	66	1	66	5e-05	47.0	Methylocapsa acidiphila	Bacteria	Proteobacteria	Alphaproteobacteria	Rhizobiales
WP_004207906	50	81.58	38	19	0	11	48	13	50	5e-05	46.6	Klebsiella pneumoniae	Bacteria	Proteobacteria	Gammaproteobacteria	Enterobacteriales
WP_018706059	41.51	75.47	53	30	1	15	66	10	62	5e-05	47.0	Bacillus fordii	Bacteria	Firmicutes	Bacilli	Bacillales
WP_012489289	31.82	59.09	66	45	0	1	66	1	66	5e-05	46.6	Cellvibrio japonicus	Bacteria	Proteobacteria	Gammaproteobacteria	Pseudomonadales
WP_008103569	43.55	56.45	62	31	1	6	63	10	71	5e-05	47.0	Pantoea sp. YR343	Bacteria	Proteobacteria	Gammaproteobacteria	Enterobacteriales
WP_019762023	44.23	63.46	52	29	0	15	66	15	66	5e-05	46.6	Streptomyces sp. Wigar10	Bacteria	Actinobacteria	Actinobacteridae	Actinomycetales
WP_025847731	38.1	60.32	63	39	0	5	67	6	68	5e-05	47.0	Brevibacillus agri	Bacteria	Firmicutes	Bacilli	Bacillales
ERM03625	39.22	64.71	51	31	0	20	70	1	51	5e-05	46.2	Ochrobactrum intermedium 229E	Bacteria	Proteobacteria	Alphaproteobacteria	Rhizobiales
WP_027747492	38.1	63.49	63	39	0	4	66	15	77	5e-05	46.6	Streptomyces sp. CNH287	Bacteria	Actinobacteria	Actinobacteridae	Actinomycetales
WP_023755980	35.62	61.64	73	45	1	1	73	1	71	5e-05	46.6	Mesorhizobium	Bacteria	Proteobacteria	Alphaproteobacteria	Rhizobiales
WP_002712055	35.82	56.72	67	43	0	1	67	1	67	5e-05	46.6	Afipia clevelandensis	Bacteria	Proteobacteria	Alphaproteobacteria	Rhizobiales
WP_000701190	34.33	55.22	67	44	0	1	67	1	67	5e-05	46.6	Bacillus thuringiensis	Bacteria	Firmicutes	Bacilli	Bacillales
WP_011003038	39.06	54.69	64	39	0	3	66	20	83	5e-05	47.0	Ralstonia solanacearum	Bacteria	Proteobacteria	Betaproteobacteria	Burkholderiales
WP_000578872	41.27	66.67	63	36	1	11	72	6	68	5e-05	47.0	Bacillus cereus	Bacteria	Firmicutes	Bacilli	Bacillales
WP_013334807	39.34	59.02	61	37	0	7	67	15	75	5e-05	46.6	Cyanothece sp. PCC 7822	Bacteria	Cyanobacteria	Oscillatoriophycideae	Chroococcales
WP_005836684	38.1	60.32	63	39	0	5	67	6	68	5e-05	47.0	Bacillales	Bacteria	Firmicutes	Bacilli
AAG31560	42.11	68.42	57	33	0	11	67	12	68	5e-05	46.6	Streptomyces griseus	Bacteria	Actinobacteria	Actinobacteridae	Actinomycetales
KGF03408	40.3	59.7	67	40	0	1	67	1	67	5e-05	46.6	Anaerococcus lactolyticus S7-1-13	Bacteria	Firmicutes	Clostridia	Clostridiales
WP_007567975	37.5	62.5	64	40	0	3	66	41	104	5e-05	47.0	Bacteroides coprocola	Bacteria	Bacteroidetes	Bacteroidia	Bacteroidales
WP_033396557	35.82	59.7	67	43	0	1	67	3	69	5e-05	47.0	Cohnella laeviribosi	Bacteria	Firmicutes	Bacilli	Bacillales
WP_016724425	39.06	54.69	64	39	0	3	66	20	83	5e-05	47.0	Ralstonia solanacearum	Bacteria	Proteobacteria	Betaproteobacteria	Burkholderiales
WP_025861646	47.92	64.58	48	25	0	1	48	1	48	5e-05	46.6	Acetobacter papayae	Bacteria	Proteobacteria	Alphaproteobacteria	Rhodospirillales
WP_014461229	41.94	67.74	62	35	1	6	66	1	62	5e-05	47.0	Bacillus megaterium	Bacteria	Firmicutes	Bacilli	Bacillales
WP_019401961	36.23	57.97	69	44	0	1	69	1	69	5e-05	46.6	Chelatococcus sp. GW1	Bacteria	Proteobacteria	Alphaproteobacteria	Rhizobiales
WP_018931216	38.71	66.13	62	37	1	6	66	1	62	5e-05	47.0	Gracilibacillus lacisalsi	Bacteria	Firmicutes	Bacilli	Bacillales
WP_028614239	37.31	62.69	67	38	2	1	66	1	64	5e-05	47.0	Pseudomonas sp. LAIL14HWK12:I12	Bacteria	Proteobacteria	Gammaproteobacteria	Pseudomonadales
WP_015557353	34.33	62.69	67	44	0	2	68	3	69	5e-05	47.0	Ruminococcus champanellensis	Bacteria	Firmicutes	Clostridia	Clostridiales
WP_020747168	39.06	54.69	64	39	0	3	66	16	79	5e-05	47.0	Ralstonia solanacearum	Bacteria	Proteobacteria	Betaproteobacteria	Burkholderiales
WP_031283788	32.35	58.82	68	46	0	2	69	4	71	6e-05	46.6	Corynebacterium-like bacterium B27	Bacteria	Actinobacteria	Actinobacteridae	Actinomycetales
WP_008091547	39.39	60.61	66	38	1	1	66	1	64	6e-05	47.0	Pseudomonas sp. GM84	Bacteria	Proteobacteria	Gammaproteobacteria	Pseudomonadales
WP_012222712	47.92	64.58	48	25	0	1	48	1	48	6e-05	46.6	Gluconacetobacter diazotrophicus	Bacteria	Proteobacteria	Alphaproteobacteria	Rhodospirillales
WP_009942988	37.31	58.21	67	42	0	6	72	10	76	6e-05	47.8	Saccharopolyspora erythraea	Bacteria	Actinobacteria	Actinobacteridae	Actinomycetales
WP_032897552	42.62	62.3	61	31	1	4	60	8	68	6e-05	47.0	Yersinia bercovieri	Bacteria	Proteobacteria	Gammaproteobacteria	Enterobacteriales
WP_012092288	35.94	57.81	64	41	0	3	66	1	64	6e-05	46.6	Ochrobactrum anthropi	Bacteria	Proteobacteria	Alphaproteobacteria	Rhizobiales
WP_007185655	36.21	65.52	58	37	0	11	68	9	66	6e-05	46.6	Hydrocarboniphaga effusa	Bacteria	Proteobacteria	Gammaproteobacteria	Xanthomonadales
WP_032827414	36.92	56.92	65	41	0	7	71	15	79	6e-05	46.6	Haemophilus parainfluenzae	Bacteria	Proteobacteria	Gammaproteobacteria	Pasteurellales
WP_031329150	35.94	56.25	64	41	0	3	66	17	80	6e-05	47.0	Ralstonia sp. AU12-08	Bacteria	Proteobacteria	Betaproteobacteria	Burkholderiales
WP_006393317	39.34	67.21	61	37	0	6	66	13	73	6e-05	46.6	Achromobacter insuavis	Bacteria	Proteobacteria	Betaproteobacteria	Burkholderiales
WP_015842210	44.26	62.3	61	30	1	4	60	8	68	6e-05	47.0	Pectobacterium carotovorum	Bacteria	Proteobacteria	Gammaproteobacteria	Enterobacteriales
WP_027188182	36.36	60.61	66	42	0	7	72	11	76	6e-05	46.6	Desulfovibrio cuneatus	Bacteria	Proteobacteria	Deltaproteobacteria	Desulfovibrionales
WP_021654856	39.34	62.3	61	37	0	6	66	1	61	6e-05	47.0	Clostridiales bacterium oral taxon 876	Bacteria	Firmicutes	Clostridia	Clostridiales
WP_012761674	35.94	56.25	64	41	0	3	66	17	80	6e-05	46.6	Ralstonia pickettii	Bacteria	Proteobacteria	Betaproteobacteria	Burkholderiales
WP_007539616	33.33	62.12	66	44	0	1	66	1	66	6e-05	46.6	Rhizobium mesoamericanum	Bacteria	Proteobacteria	Alphaproteobacteria	Rhizobiales
WP_016224734	36.99	56.16	73	42	1	1	73	1	69	6e-05	47.4	Lachnospiraceae bacterium 3-2	Bacteria	Firmicutes	Clostridia	Clostridiales
WP_023808196	35.62	60.27	73	45	1	1	73	1	71	6e-05	46.2	Mesorhizobium sp. L2C085B000	Bacteria	Proteobacteria	Alphaproteobacteria	Rhizobiales
WP_016832103	39.39	66.67	66	40	0	1	66	8	73	6e-05	46.6	Herbaspirillum lusitanum	Bacteria	Proteobacteria	Betaproteobacteria	Burkholderiales
WP_022022334	36.36	65.15	66	42	0	3	68	5	70	6e-05	46.2	Acinetobacter sp. CAG:196	Bacteria	Proteobacteria	Gammaproteobacteria	Pseudomonadales
WP_010865177	44.83	63.79	58	29	1	8	65	4	58	6e-05	47.4	Thermotoga	Bacteria	Thermotogae	Thermotogales	Thermotogaceae
WP_020201935	50	62.5	56	27	1	15	70	16	70	6e-05	46.6	Cupriavidus sp. WS	Bacteria	Proteobacteria	Betaproteobacteria	Burkholderiales
WP_031060961	42.65	57.35	68	39	0	3	70	8	75	6e-05	47.8	Streptomyces ochraceiscleroticus	Bacteria	Actinobacteria	Actinobacteridae	Actinomycetales
KER83892	37.88	56.06	66	41	0	4	69	6	71	6e-05	46.6	Xanthomonas arboricola pv. celebensis	Bacteria	Proteobacteria	Gammaproteobacteria	Xanthomonadales
WP_020653560	37.68	63.77	69	43	0	1	69	3	71	6e-05	47.8	Massilia niastensis	Bacteria	Proteobacteria	Betaproteobacteria	Burkholderiales
WP_003523031	38.81	59.7	67	41	0	1	67	5	71	6e-05	46.6	Agrobacterium tumefaciens	Bacteria	Proteobacteria	Alphaproteobacteria	Rhizobiales
WP_010249789	38.46	58.46	65	40	0	2	66	4	68	6e-05	46.2	Myroides injenensis	Bacteria	Bacteroidetes	Flavobacteriia	Flavobacteriales
WP_014615746	41.07	62.5	56	33	0	11	66	45	100	6e-05	47.0	Ralstonia solanacearum	Bacteria	Proteobacteria	Betaproteobacteria	Burkholderiales
KDF09178	40.62	57.81	64	38	0	3	66	5	68	6e-05	47.0	Citrobacter sp. MGH 55	Bacteria	Proteobacteria	Gammaproteobacteria	Enterobacteriales
WP_001570728	39.06	56.25	64	39	0	3	66	5	68	6e-05	47.0	Escherichia coli	Bacteria	Proteobacteria	Gammaproteobacteria	Enterobacteriales
EPX98397	35.94	56.25	64	41	0	3	66	13	76	6e-05	46.6	Ralstonia sp. AU12-08	Bacteria	Proteobacteria	Betaproteobacteria	Burkholderiales
WP_022485904	34.92	65.08	63	41	0	5	67	7	69	6e-05	46.2	Fusobacterium sp. CAG:815	Bacteria	Fusobacteria	Fusobacteriales	Fusobacteriaceae
WP_021777740	29.69	60.94	64	45	0	3	66	8	71	6e-05	46.2	alpha proteobacterium RS24	Bacteria	Proteobacteria	Alphaproteobacteria
WP_017753716	37.31	59.7	67	42	0	1	67	1	67	6e-05	46.2	Bacillus sp. ZYK	Bacteria	Firmicutes	Bacilli	Bacillales
WP_008107772	36.92	55.38	65	41	0	2	66	4	68	6e-05	47.0	Pantoea sp. YR343	Bacteria	Proteobacteria	Gammaproteobacteria	Enterobacteriales
WP_024586515	34.33	64.18	67	44	0	1	67	1	67	6e-05	46.2	Aliihoeflea sp. 2WW	Bacteria	Proteobacteria	Alphaproteobacteria	Rhizobiales
WP_031009719	39.71	57.35	68	41	0	6	73	10	77	7e-05	47.8	Streptomyces sp. NRRL WC-3773	Bacteria	Actinobacteria	Actinobacteridae	Actinomycetales
WP_023651731	38.46	56.92	65	40	0	3	67	7	71	7e-05	46.2	Dehalococcoides mccartyi	Bacteria	Chloroflexi	Dehalococcoidia	Dehalococcoidales
WP_033474229	32.79	68.85	61	41	0	6	66	24	84	7e-05	46.6	Bordetella bronchiseptica	Bacteria	Proteobacteria	Betaproteobacteria	Burkholderiales
WP_020919044	33.33	62.12	66	44	0	1	66	1	66	7e-05	46.2	Rhizobium etli	Bacteria	Proteobacteria	Alphaproteobacteria	Rhizobiales
ERN53922	36.62	56.34	71	44	1	3	72	9	79	7e-05	46.6	Bacillus marmarensis DSM 21297	Bacteria	Firmicutes	Bacilli	Bacillales
WP_032170344	31.25	62.5	64	44	0	3	66	7	70	7e-05	46.6	Escherichia coli	Bacteria	Proteobacteria	Gammaproteobacteria	Enterobacteriales
WP_018399042	36.92	61.54	65	41	0	3	67	8	72	7e-05	46.2	filamentous cyanobacterium ESFC-1	Bacteria	Cyanobacteria	Oscillatoriophycideae	Oscillatoriales
WP_007651316	43.33	61.67	60	34	0	7	66	13	72	7e-05	46.2	Shewanella sp. HN-41	Bacteria	Proteobacteria	Gammaproteobacteria	Alteromonadales
AHY08744	39.06	56.25	64	39	0	3	66	7	70	7e-05	46.2	Serratia plymuthica	Bacteria	Proteobacteria	Gammaproteobacteria	Enterobacteriales
WP_026768524	38.33	56.67	60	37	0	7	66	16	75	7e-05	46.2	Sediminibacterium sp. OR53	Bacteria	Bacteroidetes	Sphingobacteriia	Sphingobacteriales
WP_025910504	43.1	74.14	58	32	1	15	71	10	67	7e-05	46.6	Bacillus flexus	Bacteria	Firmicutes	Bacilli	Bacillales
WP_005782956	38.33	63.33	60	37	0	7	66	13	72	7e-05	46.2	Bacteroides fragilis	Bacteria	Bacteroidetes	Bacteroidia	Bacteroidales
WP_026200010	47.92	64.58	48	25	0	1	48	1	48	7e-05	46.2	Acetobacter aceti	Bacteria	Proteobacteria	Alphaproteobacteria	Rhodospirillales
WP_015743414	36.07	60.66	61	39	0	7	67	9	69	7e-05	46.2	Candidatus Methylomirabilis oxyfera	Bacteria	candidate division NC10	Candidatus Methylomirabilis
WP_015613926	36.67	61.67	60	38	0	7	66	3	62	7e-05	48.5	Clostridium pasteurianum	Bacteria	Firmicutes	Clostridia	Clostridiales
EQA97348	51.02	59.18	49	24	0	18	66	25	73	7e-05	46.2	Sphingobium baderi LL03	Bacteria	Proteobacteria	Alphaproteobacteria	Sphingomonadales
WP_011985757	43.33	60	60	34	0	7	66	8	67	7e-05	46.2	Anaeromyxobacter sp. Fw109-5	Bacteria	Proteobacteria	Deltaproteobacteria	Myxococcales
WP_007212429	37.5	64.58	48	30	0	19	66	23	70	7e-05	46.2	Bacteroides cellulosilyticus	Bacteria	Bacteroidetes	Bacteroidia	Bacteroidales
WP_024936520	43.75	60.94	64	36	0	3	66	8	71	7e-05	47.8	Actinomadura madurae	Bacteria	Actinobacteria	Actinobacteridae	Actinomycetales
4I6U	40	74	50	30	0	11	60	16	65	7e-05	46.2	Enterobacter sp. RFL1396	Bacteria	Proteobacteria	Gammaproteobacteria	Enterobacteriales
EIJ29417	36.92	56.92	65	41	0	7	71	52	116	7e-05	46.6	Haemophilus parainfluenzae HK2019	Bacteria	Proteobacteria	Gammaproteobacteria	Pasteurellales
WP_027010397	34.25	56.16	73	48	0	1	73	1	73	7e-05	46.2	Comamonas sp. B-9	Bacteria	Proteobacteria	Betaproteobacteria	Burkholderiales
WP_031292190	51.02	59.18	49	24	0	18	66	18	66	7e-05	46.2	Sphingobium baderi	Bacteria	Proteobacteria	Alphaproteobacteria	Sphingomonadales
WP_023728964	30.88	66.18	68	47	0	1	68	1	68	7e-05	46.2	Mesorhizobium sp. LNJC405B00	Bacteria	Proteobacteria	Alphaproteobacteria	Rhizobiales
WP_018417098	33.87	64.52	62	41	0	5	66	19	80	7e-05	46.6	Teredinibacter turnerae	Bacteria	Proteobacteria	Gammaproteobacteria	Alteromonadales
WP_026612417	37.5	60.94	64	40	0	3	66	5	68	7e-05	47.0	Enterobacter aerogenes	Bacteria	Proteobacteria	Gammaproteobacteria	Enterobacteriales
WP_006583824	37.29	67.8	59	37	0	11	69	7	65	7e-05	46.6	Thermanaerovibrio velox	Bacteria	Synergistetes	Synergistia	Synergistales
WP_015074649	47.92	64.58	48	25	0	1	48	1	48	7e-05	46.2	Acetobacteraceae	Bacteria	Proteobacteria	Alphaproteobacteria	Rhodospirillales
WP_029605069	47.92	64.58	48	25	0	1	48	1	48	7e-05	46.2	Kozakia baliensis	Bacteria	Proteobacteria	Alphaproteobacteria	Rhodospirillales
WP_027626211	42.86	58.73	63	36	0	1	63	1	63	7e-05	46.2	Clostridium lundense	Bacteria	Firmicutes	Clostridia	Clostridiales
WP_021702156	35	63.33	60	39	0	7	66	8	67	7e-05	46.2	Pseudomonas alcaligenes	Bacteria	Proteobacteria	Gammaproteobacteria	Pseudomonadales
WP_018307993	47.92	64.58	48	25	0	1	48	1	48	7e-05	46.2	Acetobacter aceti	Bacteria	Proteobacteria	Alphaproteobacteria	Rhodospirillales
AIA69147	42.62	62.3	61	31	1	4	60	8	68	7e-05	46.6	Pectobacterium atrosepticum	Bacteria	Proteobacteria	Gammaproteobacteria	Enterobacteriales
WP_007116922	31.34	58.21	67	43	1	7	70	19	85	8e-05	46.2	Enhydrobacter aerosaccus	Bacteria	Proteobacteria	Gammaproteobacteria	Pseudomonadales
KCZ56941	37.88	60.61	66	41	0	1	66	1	66	8e-05	46.2	Hyphomonas sp. BH-BN04-4	Bacteria	Proteobacteria	Alphaproteobacteria	Rhodobacterales
WP_005366734	35.94	64.06	64	41	0	3	66	2	65	8e-05	47.0	[Eubacterium] yurii	Bacteria	Firmicutes	Clostridia	Clostridiales
WP_011091138	38.57	55.71	70	40	1	7	73	11	80	8e-05	46.2	Corynebacterium glutamicum	Bacteria	Actinobacteria	Actinobacteridae	Actinomycetales
WP_027285994	36.92	55.38	65	41	0	2	66	6	70	8e-05	46.2	Rubritepida flocculans	Bacteria	Proteobacteria	Alphaproteobacteria	Rhodospirillales
WP_014615245	38.46	66.15	65	39	1	3	67	6	69	8e-05	46.2	Shewanella baltica	Bacteria	Proteobacteria	Gammaproteobacteria	Alteromonadales
WP_004224674	40.62	57.81	64	37	1	11	73	7	70	8e-05	47.0	Lysinibacillus fusiformis	Bacteria	Firmicutes	Bacilli	Bacillales
WP_025582042	32.35	63.24	68	46	0	1	68	1	68	8e-05	46.2	Rhizobium sp. JGI 001012-K08	Bacteria	Proteobacteria	Alphaproteobacteria	Rhizobiales
WP_022245824	43.1	67.24	58	33	0	10	67	16	73	8e-05	46.2	Clostridium sp. CAG:306	Bacteria	Firmicutes	Clostridia	Clostridiales
KGH27943	33.33	62.12	66	44	0	4	69	16	81	8e-05	46.2	Comamonas testosteroni	Bacteria	Proteobacteria	Betaproteobacteria	Burkholderiales
WP_027584832	35.38	56.92	65	42	0	2	66	10	74	8e-05	46.2	Bradyrhizobium sp. Ai1a-2	Bacteria	Proteobacteria	Alphaproteobacteria	Rhizobiales
WP_022484806	38.6	63.16	57	35	0	11	67	19	75	8e-05	46.2	Fusobacterium sp. CAG:815	Bacteria	Fusobacteria	Fusobacteriales	Fusobacteriaceae
WP_012958850	37.68	56.52	69	42	1	3	70	9	77	8e-05	46.2	Bacillus pseudofirmus	Bacteria	Firmicutes	Bacilli	Bacillales
WP_026694377	34.33	65.67	67	43	1	6	71	1	67	8e-05	46.6	Bacillus kribbensis	Bacteria	Firmicutes	Bacilli	Bacillales
WP_013757526	37.31	52.24	67	42	0	7	73	8	74	8e-05	46.2	Treponema brennaborense	Bacteria	Spirochaetes	Spirochaetales	Spirochaetaceae
WP_030641794	36.76	58.82	68	43	0	6	73	10	77	8e-05	47.4	Streptomyces rimosus	Bacteria	Actinobacteria	Actinobacteridae	Actinomycetales
WP_011421488	43.33	60	60	34	0	7	66	8	67	8e-05	45.8	Anaeromyxobacter	Bacteria	Proteobacteria	Deltaproteobacteria	Myxococcales
WP_020114805	35.29	60.29	68	44	0	6	73	10	77	8e-05	47.4	Streptomyces bottropensis	Bacteria	Actinobacteria	Actinobacteridae	Actinomycetales
WP_018383746	35.29	60.29	68	44	0	6	73	10	77	8e-05	47.4	Streptomyces vitaminophilus	Bacteria	Actinobacteria	Actinobacteridae	Actinomycetales
WP_005407354	35.38	60	65	42	0	2	66	4	68	8e-05	45.8	Acinetobacter radioresistens	Bacteria	Proteobacteria	Gammaproteobacteria	Pseudomonadales
WP_006397375	38.33	58.33	60	37	0	7	66	1	60	8e-05	46.2	Burkholderia multivorans	Bacteria	Proteobacteria	Betaproteobacteria	Burkholderiales
WP_032904770	40.68	59.32	59	35	0	3	61	5	63	8e-05	46.6	Yersinia enterocolitica	Bacteria	Proteobacteria	Gammaproteobacteria	Enterobacteriales
KGA32793	42.62	62.3	61	31	1	4	60	8	68	9e-05	46.2	Pectobacterium carotovorum subsp. brasiliense	Bacteria	Proteobacteria	Gammaproteobacteria	Enterobacteriales
CEG23650	38.18	69.09	55	34	0	1	55	1	55	9e-05	47.8	Planomicrobium sp. ES2	Bacteria	Firmicutes	Bacilli	Bacillales
WP_015435258	38.81	55.22	67	41	0	1	67	3	69	9e-05	47.0	Azoarcus sp. KH32C	Bacteria	Proteobacteria	Betaproteobacteria	Rhodocyclales
WP_013293775	38.71	66.13	62	38	0	5	66	9	70	9e-05	46.2	Gallionella capsiferriformans	Bacteria	Proteobacteria	Betaproteobacteria	Gallionellales
WP_029586406	30.56	55.56	72	50	0	2	73	4	75	9e-05	46.2	Bradyrhizobium sp. URHD0069	Bacteria	Proteobacteria	Alphaproteobacteria	Rhizobiales
WP_015198977	38.71	62.9	62	38	0	6	67	12	73	9e-05	48.1	Calothrix parietina	Bacteria	Cyanobacteria	Nostocales	Rivulariaceae
WP_029331542	37.7	55.74	61	38	0	6	66	3	63	9e-05	47.0	Exiguobacterium oxidotolerans	Bacteria	Firmicutes	Bacilli	Bacillales
ETT74512	33.87	58.06	62	41	0	5	66	5	66	9e-05	46.6	Paenibacillus sp. FSL R7-277	Bacteria	Firmicutes	Bacilli	Bacillales
WP_000578869	40.62	65.62	64	37	1	11	73	6	69	9e-05	46.2	Bacillus cereus	Bacteria	Firmicutes	Bacilli	Bacillales
WP_005473459	35.29	60.29	68	44	0	6	73	19	86	9e-05	47.4	Streptomyces bottropensis	Bacteria	Actinobacteria	Actinobacteridae	Actinomycetales
WP_024721390	41.82	63.64	55	30	1	1	55	4	56	9e-05	45.8	Clostridiales bacterium VE202-01	Bacteria	Firmicutes	Clostridia	Clostridiales
WP_022631658	44.26	60.66	61	30	1	4	60	8	68	9e-05	46.2	Dickeya solani	Bacteria	Proteobacteria	Gammaproteobacteria	Enterobacteriales
WP_022826205	35.82	62.69	67	43	0	3	69	6	72	9e-05	45.8	Hymenobacter norwichensis	Bacteria	Bacteroidetes	Cytophagia	Cytophagales
WP_022247677	36.07	65.57	61	39	0	1	61	1	61	9e-05	46.2	Clostridium sp. CAG:306	Bacteria	Firmicutes	Clostridia	Clostridiales
WP_014746280	43.28	58.21	67	38	0	3	69	11	77	9e-05	47.0	Tistrella mobilis	Bacteria	Proteobacteria	Alphaproteobacteria	Rhodospirillales
WP_004500576	41.94	58.06	62	36	0	5	66	9	70	9e-05	46.2	Leptospira weilii	Bacteria	Spirochaetes	Spirochaetales	Leptospiraceae
WP_022003385	34.29	57.14	70	46	0	4	73	3	72	9e-05	46.2	Firmicutes bacterium CAG:194	Bacteria	Firmicutes	environmental samples
WP_015045977	36.92	61.54	65	41	0	2	66	3	67	9e-05	45.8	Simiduia agarivorans	Bacteria	Proteobacteria	Gammaproteobacteria	Simiduia
WP_004354973	38.1	63.49	63	39	0	4	66	8	70	9e-05	45.8	Thauera phenylacetica	Bacteria	Proteobacteria	Betaproteobacteria	Rhodocyclales
WP_005831618	36.36	62.12	66	40	1	8	73	16	79	9e-05	46.2	Brevibacillus agri	Bacteria	Firmicutes	Bacilli	Bacillales
WP_003498605	38.81	58.21	67	41	0	1	67	1	67	9e-05	45.8	Agrobacterium tumefaciens	Bacteria	Proteobacteria	Alphaproteobacteria	Rhizobiales
WP_012492782	38.33	58.33	60	37	0	7	66	20	79	9e-05	46.2	Burkholderia cenocepacia	Bacteria	Proteobacteria	Betaproteobacteria	Burkholderiales
WP_015824428	38.89	61.11	54	33	0	16	69	1	54	9e-05	45.8	Methylobacterium extorquens	Bacteria	Proteobacteria	Alphaproteobacteria	Rhizobiales
WP_019914709	31.82	65.15	66	45	0	2	67	3	68	9e-05	46.2	Paenibacillus sp. HW567	Bacteria	Firmicutes	Bacilli	Bacillales
WP_023991114	38.46	63.08	65	40	0	2	66	3	67	9e-05	46.2	Paenibacillus polymyxa	Bacteria	Firmicutes	Bacilli	Bacillales
WP_032051991	37.5	57.81	64	40	0	6	69	8	71	9e-05	45.8	Acinetobacter baumannii	Bacteria	Proteobacteria	Gammaproteobacteria	Pseudomonadales
WP_015255949	36.92	63.08	65	40	1	4	67	21	85	0.0001	46.2	Thermobacillus composti	Bacteria	Firmicutes	Bacilli	Bacillales
WP_003452348	37.88	62.12	66	39	1	1	66	1	64	0.0001	46.2	Pseudomonas pseudoalcaligenes	Bacteria	Proteobacteria	Gammaproteobacteria	Pseudomonadales
WP_019358491	42.03	59.42	69	38	1	3	69	8	76	0.0001	47.4	Streptomyces	Bacteria	Actinobacteria	Actinobacteridae	Actinomycetales
WP_011227050	32.39	54.93	71	48	0	3	73	2	72	0.0001	45.8	Streptococcus thermophilus	Bacteria	Firmicutes	Bacilli	Lactobacillales
WP_013932227	43.75	68.75	48	27	0	7	54	3	50	0.0001	47.0	Thermotoga thermarum	Bacteria	Thermotogae	Thermotogales	Thermotogaceae
WP_021916832	36.51	60.32	63	40	0	6	68	11	73	0.0001	45.8	Brachyspira sp. CAG:484	Bacteria	Spirochaetes	Spirochaetales	Brachyspiraceae
WP_003286108	47.17	64.15	53	28	0	20	72	1	53	0.0001	45.4	Bacillus thuringiensis	Bacteria	Firmicutes	Bacilli	Bacillales
WP_008737035	40.91	59.09	66	39	0	1	66	1	66	0.0001	45.8	Alcanivorax pacificus	Bacteria	Proteobacteria	Gammaproteobacteria	Oceanospirillales
WP_027088577	40	63.64	55	31	1	1	55	4	56	0.0001	45.8	[Clostridium] saccharogumia	Bacteria	Firmicutes	Erysipelotrichia	Erysipelotrichales
WP_010991836	38.57	57.14	70	40	1	7	73	11	80	0.0001	45.8	Corynebacterium glutamicum	Bacteria	Actinobacteria	Actinobacteridae	Actinomycetales
WP_011074342	37.7	55.74	61	38	0	7	67	12	72	0.0001	45.8	Shewanella oneidensis	Bacteria	Proteobacteria	Gammaproteobacteria	Alteromonadales
GAF55073	38.33	65	60	37	0	7	66	19	78	0.0001	45.8	Psychrobacter sp. JCM 18901	Bacteria	Proteobacteria	Gammaproteobacteria	Pseudomonadales
WP_023730016	35.62	60.27	73	45	1	1	73	1	71	0.0001	45.8	Mesorhizobium	Bacteria	Proteobacteria	Alphaproteobacteria	Rhizobiales
WP_010937228	36.92	56.92	65	41	0	3	67	7	71	0.0001	45.8	Dehalococcoides mccartyi	Bacteria	Chloroflexi	Dehalococcoidia	Dehalococcoidales
WP_021002214	31.82	56.06	66	45	0	1	66	5	70	0.0001	46.2	Streptococcus anginosus	Bacteria	Firmicutes	Bacilli	Lactobacillales
WP_000164875	31.82	56.06	66	45	0	1	66	5	70	0.0001	46.2	Streptococcus	Bacteria	Firmicutes	Bacilli	Lactobacillales
WP_011861187	34.43	59.02	61	40	0	6	66	1	61	0.0001	45.8	Peptoclostridium difficile	Bacteria	Firmicutes	Clostridia	Clostridiales
WP_010511395	31.82	57.58	66	45	0	1	66	1	66	0.0001	45.8	Komagataeibacter	Bacteria	Proteobacteria	Alphaproteobacteria	Rhodospirillales
GAL66509	33.33	66.67	60	40	0	1	60	3	62	0.0001	45.8	Jejuia pallidilutea	Bacteria	Bacteroidetes	Flavobacteriia	Flavobacteriales
KGK89062	40	56.67	60	36	0	7	66	11	70	0.0001	45.8	Desulfosporosinus sp. HMP52	Bacteria	Firmicutes	Clostridia	Clostridiales
WP_015078894	38.24	58.82	68	42	0	5	72	2	69	0.0001	45.8	Anabaena sp. 90	Bacteria	Cyanobacteria	Nostocales	Nostocaceae
WP_032613818	34.72	56.94	72	47	0	1	72	1	72	0.0001	45.8	Pseudomonas syringae	Bacteria	Proteobacteria	Gammaproteobacteria	Pseudomonadales
WP_022504308	30.99	54.93	71	49	0	1	71	1	71	0.0001	45.8	Mycoplasma sp. CAG:776	Bacteria	Tenericutes	Mollicutes	Mycoplasmataceae
WP_013256507	40	63.08	65	39	0	2	66	5	69	0.0001	46.2	Spirochaeta smaragdinae	Bacteria	Spirochaetes	Spirochaetales	Spirochaetaceae
EGD05485	38.33	58.33	60	37	0	7	66	20	79	0.0001	46.2	Burkholderia sp. TJI49	Bacteria	Proteobacteria	Betaproteobacteria	Burkholderiales
WP_021946008	36.36	57.58	66	42	0	1	66	1	66	0.0001	46.2	Bacteria	Unclassified
KCV37463	33.33	70	60	40	0	7	66	53	112	0.0001	46.2	Bordetella bronchiseptica 00-P-2796	Bacteria	Proteobacteria	Betaproteobacteria	Burkholderiales
WP_020196709	35.48	62.9	62	40	0	5	66	7	68	0.0001	45.8	Vibrio	Bacteria	Proteobacteria	Gammaproteobacteria	Vibrionales
WP_026111785	35.94	59.38	64	41	0	3	66	7	70	0.0001	45.8	Erwinia toletana	Bacteria	Proteobacteria	Gammaproteobacteria	Enterobacteriales
WP_028311499	32.88	58.9	73	49	0	1	73	4	76	0.0001	45.8	Derxia gummosa	Bacteria	Proteobacteria	Betaproteobacteria	Burkholderiales
EKD96011	40	61.54	65	39	0	2	66	3	67	0.0001	45.4	uncultured bacterium	Bacteria	environmental samples
WP_032959336	37.5	59.72	72	44	1	2	73	8	78	0.0001	45.8	Bordetella hinzii	Bacteria	Proteobacteria	Betaproteobacteria	Burkholderiales
WP_026295126	40.28	62.5	72	41	1	2	73	5	74	0.0001	45.8	Spirochaeta bajacaliforniensis	Bacteria	Spirochaetes	Spirochaetales	Spirochaetaceae
KGE81738	36.36	57.58	66	42	0	1	66	1	66	0.0001	45.8	Rhizobium sp. H41	Bacteria	Proteobacteria	Alphaproteobacteria	Rhizobiales
WP_031640772	36.92	56.92	65	41	0	3	67	7	71	0.0001	45.8	Pseudomonas aeruginosa	Bacteria	Proteobacteria	Gammaproteobacteria	Pseudomonadales
WP_012226960	47.92	64.58	48	25	0	1	48	1	48	0.0001	45.8	Gluconacetobacter diazotrophicus	Bacteria	Proteobacteria	Alphaproteobacteria	Rhodospirillales
WP_025366246	37.5	60.94	64	40	0	3	66	4	67	0.0001	46.2	Paenibacillus	Bacteria	Firmicutes	Bacilli	Bacillales
WP_009536829	40.35	63.16	57	34	0	3	59	2	58	0.0001	45.4	Oribacterium asaccharolyticum	Bacteria	Firmicutes	Clostridia	Clostridiales
CBX72841	40.68	59.32	59	35	0	3	61	29	87	0.0001	46.6	Yersinia enterocolitica W22703	Bacteria	Proteobacteria	Gammaproteobacteria	Enterobacteriales
WP_029730356	35.94	59.38	64	41	0	8	71	4	67	0.0001	46.6	Dorea sp. AGR2135	Bacteria	Firmicutes	Clostridia	Clostridiales
ADO24176	38.24	58.82	68	42	0	5	72	6	73	0.0001	45.8	Anabaena flos-aquae CCAP 1403/13F	Bacteria	Cyanobacteria	Nostocales	Nostocaceae
WP_005331176	35.94	59.38	64	41	0	8	71	4	67	0.0001	46.6	Dorea	Bacteria	Firmicutes	Clostridia	Clostridiales
EZP32678	35.82	61.19	67	39	2	1	66	1	64	0.0001	45.8	Pseudomonas sp. RIT288	Bacteria	Proteobacteria	Gammaproteobacteria	Pseudomonadales
WP_013801283	37.1	61.29	62	39	0	6	67	10	71	0.0001	45.8	Delftia sp. Cs1-4	Bacteria	Proteobacteria	Betaproteobacteria	Burkholderiales
WP_012112375	31.67	70	60	41	0	7	66	25	84	0.0001	45.8	Parvibaculum lavamentivorans	Bacteria	Proteobacteria	Alphaproteobacteria	Rhizobiales
WP_015341952	33.33	63.64	66	44	0	1	66	1	66	0.0001	45.4	Rhizobiaceae	Bacteria	Proteobacteria	Alphaproteobacteria	Rhizobiales
WP_025720363	38.46	63.08	65	40	0	2	66	3	67	0.0001	45.8	Paenibacillus polymyxa	Bacteria	Firmicutes	Bacilli	Bacillales
WP_029115125	42.62	62.3	61	35	0	9	69	17	77	0.0001	47.0	Mycobacterium sp. URHB0044	Bacteria	Actinobacteria	Actinobacteridae	Actinomycetales
CCL06591	34.43	59.02	61	40	0	6	66	1	61	0.0001	45.4	Peptoclostridium difficile CD002	Bacteria	Firmicutes	Clostridia	Clostridiales
WP_003419641	34.43	59.02	61	40	0	6	66	1	61	0.0001	45.4	Peptoclostridium difficile	Bacteria	Firmicutes	Clostridia	Clostridiales
WP_029690795	34.38	59.38	64	42	0	3	66	7	70	0.0001	45.8	Streptococcus hyovaginalis	Bacteria	Firmicutes	Bacilli	Lactobacillales
XP_002537591	38.33	55	60	37	0	7	66	20	79	0.0001	45.8	Ricinus communis	Eukaryota	Viridiplantae	Streptophyta	Embryophyta
EOS42190	33.33	60	60	40	0	7	66	9	68	0.0001	45.8	Lachnospiraceae bacterium A2	Bacteria	Firmicutes	Clostridia	Clostridiales
WP_014100254	34.43	60.66	61	40	0	7	67	11	71	0.0001	45.4	Candidatus Chloracidobacterium thermophilum	Bacteria	Acidobacteria	Acidobacteria subdivision 4	Candidatus
KGL63579	33.9	66.1	59	39	0	2	60	4	62	0.0001	45.4	Polaribacter sp. Hel1_85	Bacteria	Bacteroidetes	Flavobacteriia	Flavobacteriales
WP_022898968	40.98	57.38	61	36	0	6	66	11	71	0.0001	45.8	Humibacter albus	Bacteria	Actinobacteria	Actinobacteridae	Actinomycetales
WP_002626629	38.46	60	65	40	0	5	69	8	72	0.0001	46.6	Cystobacter fuscus	Bacteria	Proteobacteria	Deltaproteobacteria	Myxococcales
WP_021387121	38.89	62.96	54	33	0	6	59	1	54	0.0001	45.4	Peptoclostridium difficile	Bacteria	Firmicutes	Clostridia	Clostridiales
WP_029213103	35.71	57.14	70	45	0	4	73	6	75	0.0001	45.4	Xanthomonas axonopodis	Bacteria	Proteobacteria	Gammaproteobacteria	Xanthomonadales
AHI26378	45.83	62.5	48	26	0	1	48	1	48	0.0001	45.4	Gluconacetobacter xylinus E25	Bacteria	Proteobacteria	Alphaproteobacteria	Rhodospirillales
WP_027294180	43.33	63.33	60	31	1	6	65	2	58	0.0001	46.6	Robinsoniella sp. KNHs210	Bacteria	Firmicutes	Clostridia	Clostridiales
WP_013164640	41.67	65	60	35	0	7	66	11	70	0.0001	45.4	Desulfurivibrio alkaliphilus	Bacteria	Proteobacteria	Deltaproteobacteria	Desulfobacterales
WP_022071249	43.08	61.54	65	36	1	10	73	5	69	0.0001	45.8	Clostridium bartlettii CAG:1329	Bacteria	Firmicutes	Clostridia	Clostridiales
WP_029324982	41.94	67.74	62	35	1	6	66	1	62	0.0001	45.8	Bacillus sp. RP1137	Bacteria	Firmicutes	Bacilli	Bacillales
CDX45344	32.39	56.34	71	48	0	1	71	1	71	0.0001	45.4	Mesorhizobium sp. SOD10	Bacteria	Proteobacteria	Alphaproteobacteria	Rhizobiales
WP_012819916	40.68	55.93	59	35	0	7	65	13	71	0.0001	45.4	Fibrobacter succinogenes	Bacteria	Fibrobacteres	Fibrobacterales	Fibrobacteraceae
WP_007876020	35.94	62.5	64	41	0	5	68	32	95	0.0001	45.8	Herbaspirillum sp. CF444	Bacteria	Proteobacteria	Betaproteobacteria	Burkholderiales
WP_000578866	42.11	70.18	57	32	1	11	66	6	62	0.0001	45.8	Bacillus cereus group	Bacteria	Firmicutes	Bacilli	Bacillales
WP_002117243	42.11	70.18	57	32	1	11	66	6	62	0.0001	45.8	Bacillus cereus	Bacteria	Firmicutes	Bacilli	Bacillales
WP_021028780	35.38	60	65	42	0	7	71	8	72	0.0001	45.8	Comamonas sp. B-9	Bacteria	Proteobacteria	Betaproteobacteria	Burkholderiales
WP_019716321	35.48	56.45	62	40	0	7	68	15	76	0.0001	45.4	Bacillus subtilis	Bacteria	Firmicutes	Bacilli	Bacillales
WP_015601331	35	56.67	60	39	0	7	66	20	79	0.0001	45.8	Burkholderia thailandensis	Bacteria	Proteobacteria	Betaproteobacteria	Burkholderiales
WP_017557666	38.24	58.82	68	42	0	6	73	9	76	0.0001	46.6	Nocardiopsis baichengensis	Bacteria	Actinobacteria	Actinobacteridae	Actinomycetales
WP_030101047	44.23	67.31	52	29	0	15	66	24	75	0.0001	45.4	Burkholderia sp. K24	Bacteria	Proteobacteria	Betaproteobacteria	Burkholderiales
WP_019383212	36.23	69.57	69	41	2	6	71	1	69	0.0001	45.8	Bacillus oceanisediminis	Bacteria	Firmicutes	Bacilli	Bacillales
WP_029085190	36.51	60.32	63	40	0	4	66	11	73	0.0001	45.4	Bradyrhizobium sp. th.b2	Bacteria	Proteobacteria	Alphaproteobacteria	Rhizobiales
WP_000578885	42.11	70.18	57	32	1	11	66	6	62	0.0001	45.8	Bacillus	Bacteria	Firmicutes	Bacilli	Bacillales
WP_008192587	43.1	63.79	58	30	1	8	65	4	58	0.0001	46.6	Thermotoga sp. EMP	Bacteria	Thermotogae	Thermotogales	Thermotogaceae
WP_009543183	41.18	58.82	68	40	0	2	69	4	71	0.0001	48.1	Cyanothece sp. ATCC 51472	Bacteria	Cyanobacteria	Oscillatoriophycideae	Chroococcales
WP_026101839	33.33	65	60	40	0	7	66	10	69	0.0001	45.4	Geminocystis herdmanii	Bacteria	Cyanobacteria	Oscillatoriophycideae	Chroococcales
WP_000578875	42.11	70.18	57	32	1	11	66	6	62	0.0001	45.8	Bacillus cereus group	Bacteria	Firmicutes	Bacilli	Bacillales
KGS70702	44.23	67.31	52	29	0	15	66	24	75	0.0001	45.4	Burkholderia pseudomallei MSHR7527	Bacteria	Proteobacteria	Betaproteobacteria	Burkholderiales
WP_000578883	42.11	70.18	57	32	1	11	66	6	62	0.0001	45.8	Bacillus	Bacteria	Firmicutes	Bacilli	Bacillales
WP_026104808	43.1	58.62	58	29	1	1	58	1	54	0.0001	46.6	Bacillus coagulans	Bacteria	Firmicutes	Bacilli	Bacillales
WP_017715963	42.42	59.09	66	36	1	3	66	1	66	0.0001	45.8	Oscillatoria sp. PCC 10802	Bacteria	Cyanobacteria	Oscillatoriophycideae	Oscillatoriales
WP_021628270	39.44	59.15	71	38	2	1	66	1	71	0.0001	45.4	Capnocytophaga sp. oral taxon 863	Bacteria	Bacteroidetes	Flavobacteriia	Flavobacteriales
WP_004129982	34.85	62.12	66	43	0	1	66	1	66	0.0001	45.4	Rhizobium freirei	Bacteria	Proteobacteria	Alphaproteobacteria	Rhizobiales
WP_012932183	31.15	57.38	61	42	0	6	66	17	77	0.0001	45.4	Conexibacter woesei	Bacteria	Actinobacteria	Rubrobacteridae	Solirubrobacterales
WP_003257602	42.11	70.18	57	32	1	11	66	13	69	0.0001	45.8	Bacillus thuringiensis	Bacteria	Firmicutes	Bacilli	Bacillales
WP_020887950	38.46	58.46	65	40	0	2	66	13	77	0.0001	47.8	Desulfovibrio alkalitolerans	Bacteria	Proteobacteria	Deltaproteobacteria	Desulfovibrionales
WP_000578879	42.11	70.18	57	32	1	11	66	6	62	0.0001	45.8	Bacillus cereus group	Bacteria	Firmicutes	Bacilli	Bacillales
WP_000578888	42.11	70.18	57	32	1	11	66	6	62	0.0001	45.8	Bacillus cereus	Bacteria	Firmicutes	Bacilli	Bacillales
WP_000578884	42.11	70.18	57	32	1	11	66	6	62	0.0001	45.8	Bacillus	Bacteria	Firmicutes	Bacilli	Bacillales
WP_006917682	42.11	70.18	57	32	1	11	66	6	62	0.0001	45.8	Bacillus sp. GeD10	Bacteria	Firmicutes	Bacilli	Bacillales
WP_001984424	42.11	70.18	57	32	1	11	66	6	62	0.0001	45.8	Bacillus cereus	Bacteria	Firmicutes	Bacilli	Bacillales
WP_029006562	34.72	56.94	72	46	1	1	72	1	71	0.0001	45.4	Azorhizobium doebereinerae	Bacteria	Proteobacteria	Alphaproteobacteria	Rhizobiales
WP_026982691	32.88	53.42	73	49	0	1	73	1	73	0.0001	45.4	Flavobacterium sp. URHB0058	Bacteria	Bacteroidetes	Flavobacteriia	Flavobacteriales
WP_009524533	37.88	59.09	66	41	0	1	66	1	66	0.0001	45.4	Peptostreptococcaceae bacterium ACC19a	Bacteria	Firmicutes	Clostridia	Clostridiales
WP_000578878	42.11	70.18	57	32	1	11	66	6	62	0.0001	45.8	Bacillus cereus group	Bacteria	Firmicutes	Bacilli	Bacillales
WP_012361257	41.18	58.82	68	40	0	2	69	10	77	0.0001	48.1	Cyanothece sp. ATCC 51142	Bacteria	Cyanobacteria	Oscillatoriophycideae	Chroococcales
WP_020798186	32.31	56.92	65	44	0	2	66	3	67	0.0001	45.4	Pseudomonas	Bacteria	Proteobacteria	Gammaproteobacteria	Pseudomonadales
WP_016716925	42.11	70.18	57	32	1	11	66	6	62	0.0001	45.8	Bacillus cereus	Bacteria	Firmicutes	Bacilli	Bacillales
WP_029719025	40.68	64.41	59	35	0	7	65	17	75	0.0001	45.4	Rubrivivax benzoatilyticus	Bacteria	Proteobacteria	Betaproteobacteria	Burkholderiales
WP_031119565	35.82	56.72	67	43	0	6	72	10	76	0.0001	46.6	Streptomyces sp. NRRL WC-3641	Bacteria	Actinobacteria	Actinobacteridae	Actinomycetales
WP_018329010	34.33	59.7	67	44	0	1	67	1	67	0.0001	45.4	Rhizobium giardinii	Bacteria	Proteobacteria	Alphaproteobacteria	Rhizobiales
WP_000578889	42.11	70.18	57	32	1	11	66	6	62	0.0001	45.8	Bacillus cereus	Bacteria	Firmicutes	Bacilli	Bacillales
WP_011732646	42.11	70.18	57	32	1	11	66	13	69	0.0001	45.8	Bacillus thuringiensis	Bacteria	Firmicutes	Bacilli	Bacillales
WP_026959922	39.29	64.29	56	34	0	11	66	12	67	0.0001	45.4	Aliagarivorans taiwanensis	Bacteria	Proteobacteria	Gammaproteobacteria	Alteromonadales
WP_026684611	43.1	58.62	58	29	1	1	58	1	54	0.0001	46.6	Bacillus coagulans	Bacteria	Firmicutes	Bacilli	Bacillales
WP_013721578	45	65	60	33	0	7	66	11	70	0.0001	45.4	Alicycliphilus denitrificans	Bacteria	Proteobacteria	Betaproteobacteria	Burkholderiales
WP_022441185	33.85	60	65	43	0	2	66	9	73	0.0001	45.4	Clostridium sp. CAG:768	Bacteria	Firmicutes	Clostridia	Clostridiales
EGI05095	36.92	58.46	65	41	0	3	67	5	69	0.0001	46.2	Pseudomonas syringae pv. oryzae str. 1_6	Bacteria	Proteobacteria	Gammaproteobacteria	Pseudomonadales
WP_005895552	35.38	61.54	65	42	0	2	66	3	67	0.0001	45.4	Aeromonas molluscorum	Bacteria	Proteobacteria	Gammaproteobacteria	Aeromonadales
WP_013700794	38.33	55	60	37	0	7	66	12	71	0.0001	45.4	Treponema succinifaciens	Bacteria	Spirochaetes	Spirochaetales	Spirochaetaceae
WP_033283542	33.82	60.29	68	45	0	6	73	10	77	0.0001	46.6	Streptomyces sp. NRRL F-525	Bacteria	Actinobacteria	Actinobacteridae	Actinomycetales
WP_032118901	37.7	67.21	61	38	0	1	61	1	61	0.0001	45.4	Clostridium sp. CL-2	Bacteria	Firmicutes	Clostridia	Clostridiales
WP_025458585	39.34	57.38	61	37	0	7	67	8	68	0.0001	45.4	Neisseria meningitidis	Bacteria	Proteobacteria	Betaproteobacteria	Neisseriales
WP_026104558	43.14	60.78	51	29	0	8	58	4	54	0.0001	46.2	Bacillus coagulans	Bacteria	Firmicutes	Bacilli	Bacillales
WP_017516295	36.36	54.55	66	42	0	2	67	6	71	0.0001	45.4	Pseudomonas nitroreducens	Bacteria	Proteobacteria	Gammaproteobacteria	Pseudomonadales
WP_002030429	38.71	66.13	62	37	1	6	66	1	62	0.0001	45.4	Bacillus cereus group	Bacteria	Firmicutes	Bacilli	Bacillales
WP_002188849	38.71	66.13	62	37	1	6	66	1	62	0.0001	45.4	Bacillus cereus	Bacteria	Firmicutes	Bacilli	Bacillales
ETI92683	40.62	60.94	64	38	0	10	73	5	68	0.0001	45.8	Intestinibacter bartlettii DORA_8_9	Bacteria	Firmicutes	Clostridia	Clostridiales
WP_011920093	43.33	61.67	60	34	0	7	66	37	96	0.0001	45.4	Shewanella putrefaciens	Bacteria	Proteobacteria	Gammaproteobacteria	Alteromonadales
WP_014096317	43.14	60.78	51	29	0	8	58	13	63	0.0001	46.6	Bacillus coagulans	Bacteria	Firmicutes	Bacilli	Bacillales
WP_022689704	39.39	59.09	66	40	0	1	66	1	66	0.0002	45.4	Sphingomonas-like bacterium B12	Bacteria	Proteobacteria	Alphaproteobacteria	Sphingomonadales
WP_028860782	36.67	56.67	60	38	0	7	66	24	83	0.0002	45.8	Ralstonia solanacearum	Bacteria	Proteobacteria	Betaproteobacteria	Burkholderiales
WP_021858055	31.75	68.25	63	43	0	6	68	6	68	0.0002	45.4	Firmicutes bacterium CAG:83	Bacteria	Firmicutes	environmental samples
WP_031380907	40.91	60.61	66	39	0	2	67	6	71	0.0002	45.4	Vibrio parahaemolyticus	Bacteria	Proteobacteria	Gammaproteobacteria	Vibrionales
WP_013373876	38.46	63.08	65	40	0	2	66	3	67	0.0002	45.8	Paenibacillus polymyxa	Bacteria	Firmicutes	Bacilli	Bacillales
YP_006546321	35.59	66.1	59	38	0	7	65	3	61	0.0002	45.8	Thermoanaerobacterium phage THSA-485A	Viruses	dsDNA viruses, no RNA stage	Caudovirales	Siphoviridae
WP_015706487	37.31	59.7	67	42	0	1	67	1	67	0.0002	45.4	Treponema primitia	Bacteria	Spirochaetes	Spirochaetales	Spirochaetaceae
WP_016088816	42.11	70.18	57	32	1	11	66	6	62	0.0002	45.4	Bacillus cereus	Bacteria	Firmicutes	Bacilli	Bacillales
WP_000578881	42.11	70.18	57	32	1	11	66	6	62	0.0002	45.4	Bacillus cereus	Bacteria	Firmicutes	Bacilli	Bacillales
WP_028359212	36.67	58.33	60	38	0	7	66	20	79	0.0002	45.4	Burkholderia pseudomallei	Bacteria	Proteobacteria	Betaproteobacteria	Burkholderiales
WP_012243138	33.87	58.06	62	41	0	8	69	5	66	0.0002	46.2	Acholeplasma laidlawii	Bacteria	Tenericutes	Mollicutes	Acholeplasmatales
WP_000578882	38.71	66.13	62	37	1	6	66	1	62	0.0002	45.4	Bacillus cereus group	Bacteria	Firmicutes	Bacilli	Bacillales
WP_021375081	38.89	62.96	54	33	0	6	59	1	54	0.0002	45.4	Peptoclostridium difficile	Bacteria	Firmicutes	Clostridia	Clostridiales
WP_010858242	38.81	55.22	67	40	1	8	73	4	70	0.0002	46.2	Lysinibacillus sphaericus	Bacteria	Firmicutes	Bacilli	Bacillales
WP_021324688	38.3	72.34	47	29	0	20	66	1	47	0.0002	45.1	Photorhabdus temperata	Bacteria	Proteobacteria	Gammaproteobacteria	Enterobacteriales
WP_029591337	43.33	63.33	60	30	1	5	60	9	68	0.0002	45.4	Cronobacter pulveris	Bacteria	Proteobacteria	Gammaproteobacteria	Enterobacteriales
WP_000578880	42.11	70.18	57	32	1	11	66	6	62	0.0002	45.4	Bacillus cereus group	Bacteria	Firmicutes	Bacilli	Bacillales
WP_016093033	42.11	70.18	57	32	1	11	66	6	62	0.0002	45.4	Bacillus cereus	Bacteria	Firmicutes	Bacilli	Bacillales
WP_002170931	42.11	70.18	57	32	1	11	66	6	62	0.0002	45.4	Bacillus	Bacteria	Firmicutes	Bacilli	Bacillales
WP_002011473	42.11	70.18	57	32	1	11	66	6	62	0.0002	45.4	Bacillus cereus	Bacteria	Firmicutes	Bacilli	Bacillales
WP_010188901	39.39	62.12	66	39	1	7	72	18	82	0.0002	45.4	Sphingomonas sp. PAMC 26605	Bacteria	Proteobacteria	Alphaproteobacteria	Sphingomonadales
WP_019830228	37.1	62.9	62	39	0	5	66	7	68	0.0002	45.1	Vibrio cholerae	Bacteria	Proteobacteria	Gammaproteobacteria	Vibrionales
WP_025987513	36.07	55.74	61	39	0	7	67	24	84	0.0002	45.4	Burkholderia thailandensis	Bacteria	Proteobacteria	Betaproteobacteria	Burkholderiales
WP_023123775	31.82	59.09	66	45	0	1	66	1	66	0.0002	45.4	Pseudomonas aeruginosa	Bacteria	Proteobacteria	Gammaproteobacteria	Pseudomonadales
WP_000415899	31.25	60.94	64	44	0	3	66	7	70	0.0002	45.4	Salmonella enterica	Bacteria	Proteobacteria	Gammaproteobacteria	Enterobacteriales
ETT77487	32.84	61.19	67	45	0	1	67	1	67	0.0002	45.4	Paenibacillus sp. FSL R7-277	Bacteria	Firmicutes	Bacilli	Bacillales
WP_029363809	37.1	61.29	62	39	0	7	68	5	66	0.0002	45.4	Herbaspirillum lusitanum	Bacteria	Proteobacteria	Betaproteobacteria	Burkholderiales
KDV22766	40.62	62.5	64	38	0	3	66	12	75	0.0002	45.4	Burkholderia cepacia JBK9	Bacteria	Proteobacteria	Betaproteobacteria	Burkholderiales
WP_029179876	31.34	61.19	67	46	0	1	67	1	67	0.0002	45.4	Streptococcus suis	Bacteria	Firmicutes	Bacilli	Lactobacillales
WP_000578868	38.71	66.13	62	37	1	6	66	1	62	0.0002	45.4	Bacillus cereus	Bacteria	Firmicutes	Bacilli	Bacillales
WP_000578886	38.71	66.13	62	37	1	6	66	1	62	0.0002	45.4	Bacillus cereus	Bacteria	Firmicutes	Bacilli	Bacillales
WP_000578867	42.11	70.18	57	32	1	11	66	6	62	0.0002	45.4	Bacillus cereus	Bacteria	Firmicutes	Bacilli	Bacillales
WP_007538577	33.33	63.64	66	44	0	1	66	1	66	0.0002	45.1	Rhizobium mesoamericanum	Bacteria	Proteobacteria	Alphaproteobacteria	Rhizobiales
WP_016969816	37.1	59.68	62	39	0	10	71	11	72	0.0002	45.1	Pseudomonas tolaasii	Bacteria	Proteobacteria	Gammaproteobacteria	Pseudomonadales
WP_031219434	40.82	61.22	49	29	0	7	55	8	56	0.0002	45.1	Anaerotruncus sp. G3(2012)	Bacteria	Firmicutes	Clostridia	Clostridiales
WP_005798373	43.33	58.33	60	34	0	7	66	23	82	0.0002	45.4	Acidovorax delafieldii	Bacteria	Proteobacteria	Betaproteobacteria	Burkholderiales
AAG00996	42.11	70.18	57	32	1	11	66	6	62	0.0002	45.4	Bacillus thuringiensis	Bacteria	Firmicutes	Bacilli	Bacillales
WP_012438123	37.88	56.06	66	41	0	4	69	18	83	0.0002	45.4	Xanthomonas campestris	Bacteria	Proteobacteria	Gammaproteobacteria	Xanthomonadales
WP_021917551	36.36	65.15	66	42	0	1	66	1	66	0.0002	45.4	Brachyspira sp. CAG:484	Bacteria	Spirochaetes	Spirochaetales	Brachyspiraceae
WP_000578887	42.11	70.18	57	32	1	11	66	6	62	0.0002	45.4	Bacillus cereus	Bacteria	Firmicutes	Bacilli	Bacillales
WP_019429799	37.5	64.29	56	35	0	11	66	21	76	0.0002	45.4	Limnohabitans sp. Rim47	Bacteria	Proteobacteria	Betaproteobacteria	Burkholderiales
WP_023086883	31.82	59.09	66	45	0	1	66	1	66	0.0002	45.1	Pseudomonas aeruginosa	Bacteria	Proteobacteria	Gammaproteobacteria	Pseudomonadales
WP_008403480	38.1	55.56	63	39	0	11	73	7	69	0.0002	46.2	Bacillales	Bacteria	Firmicutes	Bacilli
WP_024896539	39.39	56.06	66	40	0	1	66	1	66	0.0002	45.1	Ochrobactrum rhizosphaerae	Bacteria	Proteobacteria	Alphaproteobacteria	Rhizobiales
WP_010274766	41.94	56.45	62	32	1	5	66	8	65	0.0002	45.1	Paenibacillus senegalensis	Bacteria	Firmicutes	Bacilli	Bacillales
AHF09276	33.85	60	65	43	0	2	66	3	67	0.0002	45.4	Dehalobacter restrictus DSM 9455	Bacteria	Firmicutes	Clostridia	Clostridiales
WP_008174085	49.06	66.04	53	24	1	11	63	7	56	0.0002	46.2	Bacillus sp. B14905	Bacteria	Firmicutes	Bacilli	Bacillales
WP_003149846	30	70	60	42	0	7	66	25	84	0.0002	45.4	Proteobacteria	Bacteria
4I6T	40	72	50	30	0	11	60	16	65	0.0002	45.1	Enterobacter sp. RFL1396	Bacteria	Proteobacteria	Gammaproteobacteria	Enterobacteriales
WP_028034392	35.82	58.21	67	43	0	1	67	1	67	0.0002	45.1	Chelativorans sp. J32	Bacteria	Proteobacteria	Alphaproteobacteria	Rhizobiales
WP_027416510	43.4	64.15	53	30	0	15	67	16	68	0.0002	45.4	Aneurinibacillus terranovensis	Bacteria	Firmicutes	Bacilli	Bacillales
WP_019004302	40.35	63.16	57	34	0	11	67	12	68	0.0002	45.4	Cohnella laeviribosi	Bacteria	Firmicutes	Bacilli	Bacillales
WP_022283897	36.92	56.92	65	41	0	3	67	6	70	0.0002	45.4	Clostridium sp. CAG:417	Bacteria	Firmicutes	Clostridia	Clostridiales
WP_024001073	33.33	66.67	60	40	0	7	66	27	86	0.0002	45.4	Acidovorax sp. MR-S7	Bacteria	Proteobacteria	Betaproteobacteria	Burkholderiales
WP_012553484	41.79	59.7	67	31	1	1	59	1	67	0.0002	45.1	Gluconacetobacter diazotrophicus	Bacteria	Proteobacteria	Alphaproteobacteria	Rhodospirillales
WP_033052252	36.36	59.09	66	40	1	1	66	1	64	0.0002	45.4	Pseudomonas sp. GM49	Bacteria	Proteobacteria	Gammaproteobacteria	Pseudomonadales
WP_025113758	49.06	66.04	53	24	1	11	63	7	56	0.0002	46.2	Lysinibacillus fusiformis	Bacteria	Firmicutes	Bacilli	Bacillales
ESY67317	35.62	60.27	73	45	1	1	73	23	93	0.0002	45.4	Mesorhizobium sp. LNHC252B00	Bacteria	Proteobacteria	Alphaproteobacteria	Rhizobiales
WP_012747027	38.81	55.22	67	41	0	5	71	6	72	0.0002	45.4	Variovorax	Bacteria	Proteobacteria	Betaproteobacteria	Burkholderiales
WP_021917786	36.92	56.92	65	41	0	2	66	23	87	0.0002	45.4	Brachyspira sp. CAG:484	Bacteria	Spirochaetes	Spirochaetales	Brachyspiraceae
WP_005548227	36.07	54.1	61	39	0	6	66	9	69	0.0002	45.1	Aggregatibacter actinomycetemcomitans	Bacteria	Proteobacteria	Gammaproteobacteria	Pasteurellales
WP_028398025	34.33	62.69	67	43	1	6	71	1	67	0.0002	45.4	Bacillus sp. FJAT-14578	Bacteria	Firmicutes	Bacilli	Bacillales
WP_000578877	42.11	70.18	57	32	1	11	66	6	62	0.0002	45.4	Bacillus cereus	Bacteria	Firmicutes	Bacilli	Bacillales
WP_012293063	49.06	66.04	53	24	1	11	63	7	56	0.0002	46.2	Lysinibacillus sphaericus	Bacteria	Firmicutes	Bacilli	Bacillales
WP_021845014	33.85	56.92	65	43	0	5	69	10	74	0.0002	45.1	Blautia hydrogenotrophica CAG:147	Bacteria	Firmicutes	Clostridia	Clostridiales
WP_005951331	33.85	56.92	65	43	0	5	69	14	78	0.0002	45.4	Blautia hydrogenotrophica	Bacteria	Firmicutes	Clostridia	Clostridiales
WP_000578876	42.11	70.18	57	32	1	11	66	6	62	0.0002	45.4	Bacillus cereus	Bacteria	Firmicutes	Bacilli	Bacillales
WP_014642238	37.5	65.62	64	39	1	6	68	1	64	0.0002	45.4	Halobacillus halophilus	Bacteria	Firmicutes	Bacilli	Bacillales
WP_016321049	33.33	60.61	66	44	0	1	66	1	66	0.0002	45.1	Oscillibacter sp. 1-3	Bacteria	Firmicutes	Clostridia	Clostridiales
WP_003302599	31.82	59.09	66	45	0	1	66	1	66	0.0002	45.1	Pseudomonas stutzeri	Bacteria	Proteobacteria	Gammaproteobacteria	Pseudomonadales
WP_030170448	36.36	60.61	66	42	0	7	72	11	76	0.0002	46.6	Streptomyces sp. NRRL S-813	Bacteria	Actinobacteria	Actinobacteridae	Actinomycetales
WP_003050003	31.15	68.85	61	42	0	6	66	24	84	0.0002	45.4	Proteobacteria	Bacteria
AIL09258	40.62	56.25	64	34	1	6	65	18	81	0.0002	45.4	Stenotrophomonas maltophilia	Bacteria	Proteobacteria	Gammaproteobacteria	Xanthomonadales
WP_031418247	35.48	59.68	62	40	0	6	67	11	72	0.0002	45.1	Vibrio parahaemolyticus	Bacteria	Proteobacteria	Gammaproteobacteria	Vibrionales
WP_011358608	32.47	55.84	77	47	1	2	73	6	82	0.0002	45.4	Pelodictyon luteolum	Bacteria	Chlorobi	Chlorobia	Chlorobiales
WP_030622365	35.29	58.82	68	44	0	6	73	10	77	0.0002	46.2	Streptomyces sclerotialus	Bacteria	Actinobacteria	Actinobacteridae	Actinomycetales
BAP31068	34.92	55.56	63	41	0	11	73	17	79	0.0002	45.4	Chryseobacterium sp. StRB126	Bacteria	Bacteroidetes	Flavobacteriia	Flavobacteriales
EKE06451	38.46	58.46	65	40	0	2	66	11	75	0.0002	45.1	uncultured bacterium	Bacteria	environmental samples
WP_022458888	40	60	70	40	1	3	72	6	73	0.0002	45.1	Fusobacterium sp. CAG:439	Bacteria	Fusobacteria	Fusobacteriales	Fusobacteriaceae
WP_021632236	34.25	57.53	73	48	0	1	73	16	88	0.0002	45.1	Clostridium sp. ATCC BAA-442	Bacteria	Firmicutes	Clostridia	Clostridiales
WP_016729588	38.89	62.96	54	33	0	6	59	1	54	0.0002	45.1	Peptoclostridium difficile	Bacteria	Firmicutes	Clostridia	Clostridiales
WP_008838479	34.25	61.64	73	46	1	1	73	1	71	0.0002	45.1	Mesorhizobium alhagi	Bacteria	Proteobacteria	Alphaproteobacteria	Rhizobiales
WP_019439362	39.29	66.07	56	34	0	11	66	12	67	0.0002	45.1	Moritella marina	Bacteria	Proteobacteria	Gammaproteobacteria	Alteromonadales
KGR83923	45.83	66.67	48	26	0	11	58	7	54	0.0002	46.2	Lysinibacillus odysseyi 34hs-1 = NBRC 100172	Bacteria	Firmicutes	Bacilli	Bacillales
WP_024957405	40.62	56.25	64	34	1	6	65	8	71	0.0002	45.4	Stenotrophomonas maltophilia	Bacteria	Proteobacteria	Gammaproteobacteria	Xanthomonadales
KGR73737	41.07	58.93	56	33	0	11	66	7	62	0.0002	46.2	Lysinibacillus sinduriensis BLB-1 = JCM 15800	Bacteria	Firmicutes	Bacilli	Bacillales
WP_024362223	47.92	66.67	48	25	0	11	58	7	54	0.0002	46.2	Lysinibacillus sphaericus	Bacteria	Firmicutes	Bacilli	Bacillales
KEK20318	40.62	62.5	64	37	1	11	73	6	69	0.0002	45.4	Bacillus manliponensis	Bacteria	Firmicutes	Bacilli	Bacillales
WP_029538534	38.33	63.33	60	37	0	7	66	3	62	0.0002	45.1	Rhodococcus sp. DK17	Bacteria	Actinobacteria	Actinobacteridae	Actinomycetales
AIP62356	35	56.67	60	39	0	7	66	20	79	0.0002	45.4	Burkholderia thailandensis	Bacteria	Proteobacteria	Betaproteobacteria	Burkholderiales
WP_008119142	41.27	55.56	63	37	0	4	66	53	115	0.0002	45.4	Herbaspirillum sp. YR522	Bacteria	Proteobacteria	Betaproteobacteria	Burkholderiales
WP_029524684	38.98	61.02	59	36	0	7	65	7	65	0.0002	45.1	Polaromonas glacialis	Bacteria	Proteobacteria	Betaproteobacteria	Burkholderiales
WP_027923150	37.88	62.12	66	39	1	1	66	1	64	0.0002	45.1	Pseudomonas sp. URMO17WK12:I12	Bacteria	Proteobacteria	Gammaproteobacteria	Pseudomonadales
WP_007221188	34.38	51.56	64	42	0	7	70	13	76	0.0002	45.1	planctomycete KSU-1	Bacteria	Planctomycetes	Planctomycetia	Planctomycetales
WP_029070178	31.15	60.66	61	42	0	7	67	8	68	0.0002	44.7	Kandleria vitulina	Bacteria	Firmicutes	Erysipelotrichia	Erysipelotrichales
WP_012155133	38.33	61.67	60	37	0	7	66	8	67	0.0002	44.7	Shewanella pealeana	Bacteria	Proteobacteria	Gammaproteobacteria	Alteromonadales
WP_006400871	37.1	58.06	62	39	0	5	66	7	68	0.0002	45.1	Burkholderia multivorans	Bacteria	Proteobacteria	Betaproteobacteria	Burkholderiales
EUJ43287	36.67	60	60	38	0	7	66	12	71	0.0002	45.8	Listeria riparia FSL S10-1204	Bacteria	Firmicutes	Bacilli	Bacillales
WP_005822595	41.79	59.7	67	35	1	4	66	6	72	0.0002	45.1	Actinobacillus minor	Bacteria	Proteobacteria	Gammaproteobacteria	Pasteurellales
WP_028659125	40.32	62.9	62	37	0	6	67	11	72	0.0002	46.2	Nocardioides insulae	Bacteria	Actinobacteria	Actinobacteridae	Actinomycetales
WP_012480219	40.62	56.25	64	34	1	6	65	10	73	0.0002	45.1	Stenotrophomonas maltophilia	Bacteria	Proteobacteria	Gammaproteobacteria	Xanthomonadales
WP_006835292	35.38	58.46	65	42	0	3	67	24	88	0.0002	45.1	Bacillus sp. SG-1	Bacteria	Firmicutes	Bacilli	Bacillales
WP_009673031	37.7	62.3	61	38	0	7	67	9	69	0.0002	45.1	Paenibacillus	Bacteria	Firmicutes	Bacilli	Bacillales
WP_022289886	39.06	56.25	64	39	0	7	70	7	70	0.0002	45.1	Oscillibacter sp. CAG:155	Bacteria	Firmicutes	Clostridia	Clostridiales
WP_015275429	33.33	63.64	66	42	1	1	66	1	64	0.0002	45.1	Pseudomonas	Bacteria	Proteobacteria	Gammaproteobacteria	Pseudomonadales
WP_028225106	39.34	57.38	61	37	0	7	67	8	68	0.0002	45.1	Burkholderia ferrariae	Bacteria	Proteobacteria	Betaproteobacteria	Burkholderiales
WP_023625812	37.1	67.74	62	38	1	6	66	1	62	0.0002	45.1	Bacillus sp. 17376	Bacteria	Firmicutes	Bacilli	Bacillales
WP_029227459	35	56.67	60	39	0	7	66	24	83	0.0002	45.1	Burkholderia thailandensis	Bacteria	Proteobacteria	Betaproteobacteria	Burkholderiales
WP_008621303	32.39	57.75	71	48	0	1	71	1	71	0.0002	44.7	Magnetospirillum sp. SO-1	Bacteria	Proteobacteria	Alphaproteobacteria	Rhodospirillales
WP_007433179	38.46	63.08	65	40	0	2	66	3	67	0.0002	45.1	Paenibacillus sp. Aloe-11	Bacteria	Firmicutes	Bacilli	Bacillales
WP_022619746	34.43	59.02	61	40	0	6	66	1	61	0.0002	44.7	Peptoclostridium difficile	Bacteria	Firmicutes	Clostridia	Clostridiales
EXJ21057	42.11	70.18	57	32	1	11	66	6	62	0.0002	45.1	Bacillus anthracis str. 95014	Bacteria	Firmicutes	Bacilli	Bacillales
WP_025725435	33.87	58.06	62	41	0	8	69	4	65	0.0002	45.8	Acholeplasma granularum	Bacteria	Tenericutes	Mollicutes	Acholeplasmatales
WP_024671615	44.9	67.35	49	25	1	1	49	1	47	0.0002	45.1	Pseudomonas syringae	Bacteria	Proteobacteria	Gammaproteobacteria	Pseudomonadales
CED61482	39.29	64.29	56	34	0	11	66	12	67	0.0002	44.7	Moritella viscosa	Bacteria	Proteobacteria	Gammaproteobacteria	Alteromonadales
WP_015073414	34.33	62.69	67	44	0	1	67	1	67	0.0002	45.1	Gluconobacter oxydans	Bacteria	Proteobacteria	Alphaproteobacteria	Rhodospirillales
WP_012652507	36.62	61.97	71	45	0	1	71	1	71	0.0002	45.1	Agrobacterium tumefaciens	Bacteria	Proteobacteria	Alphaproteobacteria	Rhizobiales
WP_019441322	41.07	66.07	56	33	0	11	66	12	67	0.0002	44.7	Moritella marina	Bacteria	Proteobacteria	Gammaproteobacteria	Alteromonadales
WP_019225666	33.85	60	65	43	0	2	66	3	67	0.0002	45.1	Dehalobacter sp. E1	Bacteria	Firmicutes	Clostridia	Clostridiales
WP_002761350	35.38	55.38	65	42	0	2	66	5	69	0.0002	45.1	Microcystis	Bacteria	Cyanobacteria	Oscillatoriophycideae	Chroococcales
WP_030622035	41.18	57.35	68	40	0	3	70	8	75	0.0002	46.2	Streptomyces sclerotialus	Bacteria	Actinobacteria	Actinobacteridae	Actinomycetales
WP_006969273	39.68	63.49	63	38	0	4	66	13	75	0.0002	45.1	Plesiocystis pacifica	Bacteria	Proteobacteria	Deltaproteobacteria	Myxococcales
WP_019385588	38.33	61.67	60	37	0	7	66	8	67	0.0002	44.7	Acinetobacter venetianus	Bacteria	Proteobacteria	Gammaproteobacteria	Pseudomonadales
WP_005996633	40.62	54.69	64	34	1	6	65	18	81	0.0002	45.1	Xanthomonas vesicatoria	Bacteria	Proteobacteria	Gammaproteobacteria	Xanthomonadales
WP_027885736	38.33	60	60	37	0	7	66	3	62	0.0002	44.7	Mesonia mobilis	Bacteria	Bacteroidetes	Flavobacteriia	Flavobacteriales
WP_032591058	37.31	61.19	67	42	0	1	67	1	67	0.0002	44.7	Campylobacter	Bacteria	Proteobacteria	Epsilonproteobacteria	Campylobacterales
WP_024000834	43.86	61.4	57	31	1	15	71	2	57	0.0002	44.7	Acidovorax sp. MR-S7	Bacteria	Proteobacteria	Betaproteobacteria	Burkholderiales
WP_029464970	34.85	60.61	66	43	0	2	67	8	73	0.0002	44.7	Chitinophaga sp. JGI 0001002-D04	Bacteria	Bacteroidetes	Sphingobacteriia	Sphingobacteriales
WP_017302857	44.64	55.36	56	31	0	11	66	16	71	0.0002	44.7	Spirulina subsalsa	Bacteria	Cyanobacteria	Oscillatoriophycideae	Oscillatoriales
AAA26568	36.76	55.88	68	43	0	1	68	9	76	0.0002	45.1	Serratia marcescens	Bacteria	Proteobacteria	Gammaproteobacteria	Enterobacteriales
AIQ37197	36.92	55.38	65	41	0	3	67	4	68	0.0002	45.1	Paenibacillus sp. FSL R5-0345	Bacteria	Firmicutes	Bacilli	Bacillales
WP_000183893	32.81	57.81	64	43	0	3	66	7	70	0.0002	45.1	Streptococcus agalactiae	Bacteria	Firmicutes	Bacilli	Lactobacillales
ETT54561	33.85	56.92	65	43	0	3	67	16	80	0.0002	45.1	Paenibacillus sp. FSL R7-269	Bacteria	Firmicutes	Bacilli	Bacillales
CED59180	39.29	66.07	56	34	0	11	66	12	67	0.0002	44.7	Moritella viscosa	Bacteria	Proteobacteria	Gammaproteobacteria	Alteromonadales
EQL43061	38.98	57.63	59	36	0	7	65	17	75	0.0002	45.1	Pseudomonas aeruginosa VRFPA03	Bacteria	Proteobacteria	Gammaproteobacteria	Pseudomonadales
WP_003331202	33.33	59.09	66	44	0	8	73	16	81	0.0002	45.1	Bacillus azotoformans	Bacteria	Firmicutes	Bacilli	Bacillales
AHN70701	36.07	52.46	61	39	0	6	66	9	69	0.0002	44.7	Aggregatibacter actinomycetemcomitans HK1651	Bacteria	Proteobacteria	Gammaproteobacteria	Pasteurellales
WP_012172401	34.72	55.56	72	46	1	1	72	1	71	0.0002	44.7	Azorhizobium caulinodans	Bacteria	Proteobacteria	Alphaproteobacteria	Rhizobiales
WP_007088075	36.07	60.66	61	38	1	8	67	3	63	0.0002	45.1	Bacillus bataviensis	Bacteria	Firmicutes	Bacilli	Bacillales
WP_028038249	40.68	59.32	59	35	0	11	69	5	63	0.0002	44.7	Caulobacter sp. URHA0033	Bacteria	Proteobacteria	Alphaproteobacteria	Caulobacterales
WP_021384106	34.43	57.38	61	40	0	6	66	1	61	0.0002	44.7	Peptoclostridium difficile	Bacteria	Firmicutes	Clostridia	Clostridiales
WP_015908802	38.33	60	60	36	1	8	66	4	63	0.0002	44.7	Caldicellulosiruptor bescii	Bacteria	Firmicutes	Clostridia	Thermoanaerobacterales
AIQ21207	35.09	70.18	57	37	0	11	67	1	57	0.0002	45.1	Paenibacillus sp. FSL H7-0357	Bacteria	Firmicutes	Bacilli	Bacillales
WP_031363108	40.91	59.09	66	35	1	9	70	6	71	0.0003	44.7	Burkholderia sordidicola	Bacteria	Proteobacteria	Betaproteobacteria	Burkholderiales
CBA28091	40	63.33	60	34	1	7	66	6	63	0.0003	45.1	Curvibacter putative symbiont of Hydra magnipapillata	Bacteria	Proteobacteria	Betaproteobacteria	Burkholderiales
WP_021683402	37.68	53.62	69	43	0	5	73	4	72	0.0003	44.7	Ruminococcus callidus	Bacteria	Firmicutes	Clostridia	Clostridiales
WP_003746302	44.64	62.5	56	28	1	8	63	4	56	0.0003	45.1	Listeria seeligeri	Bacteria	Firmicutes	Bacilli	Bacillales
WP_026296179	37.1	59.68	62	39	0	6	67	14	75	0.0003	44.7	Azoarcus toluclasticus	Bacteria	Proteobacteria	Betaproteobacteria	Rhodocyclales
WP_029856804	42.31	67.31	52	30	0	15	66	17	68	0.0003	44.7	Vibrio parahaemolyticus	Bacteria	Proteobacteria	Gammaproteobacteria	Vibrionales
WP_026826719	41.18	68.63	51	30	0	8	58	4	54	0.0003	45.8	Exiguobacterium marinum	Bacteria	Firmicutes	Bacilli	Bacillales
WP_009329277	35.59	62.71	59	38	0	8	66	4	62	0.0003	45.1	Bacillus sp. BT1B_CT2	Bacteria	Firmicutes	Bacilli	Bacillales
WP_021018626	37.29	57.63	59	37	0	7	65	17	75	0.0003	44.7	Pseudomonas aeruginosa	Bacteria	Proteobacteria	Gammaproteobacteria	Pseudomonadales
WP_019898074	37.5	60.94	64	40	0	4	67	3	66	0.0003	46.2	Methylotenera mobilis	Bacteria	Proteobacteria	Betaproteobacteria	Methylophilales
WP_030252572	40.58	57.97	69	41	0	3	71	8	76	0.0003	46.2	Streptomyces violens	Bacteria	Actinobacteria	Actinobacteridae	Actinomycetales
WP_026659325	39.29	62.5	56	34	0	11	66	13	68	0.0003	45.1	Butyrivibrio sp. AC2005	Bacteria	Firmicutes	Clostridia	Clostridiales
WP_015454379	44.64	62.5	56	28	1	8	63	4	56	0.0003	45.1	Listeria monocytogenes	Bacteria	Firmicutes	Bacilli	Bacillales
WP_023838474	35.29	55.88	68	44	0	1	68	1	68	0.0003	44.7	Blastomonas sp. CACIA14H2	Bacteria	Proteobacteria	Alphaproteobacteria	Sphingomonadales
WP_028755127	36.36	56.06	66	42	0	1	66	1	66	0.0003	44.7	Rhizobium leucaenae	Bacteria	Proteobacteria	Alphaproteobacteria	Rhizobiales
WP_012837666	30.65	58.06	62	43	0	5	66	3	64	0.0003	44.7	Comamonas testosteroni	Bacteria	Proteobacteria	Betaproteobacteria	Burkholderiales
WP_022409753	37.68	53.62	69	43	0	5	73	4	72	0.0003	44.7	Ruminococcus sp. CAG:330	Bacteria	Firmicutes	Clostridia	Clostridiales
WP_029996259	35	68.33	60	39	0	7	66	25	84	0.0003	44.7	Xanthomonas axonopodis	Bacteria	Proteobacteria	Gammaproteobacteria	Xanthomonadales
KDP85134	45.9	57.38	61	28	1	15	70	16	76	0.0003	44.7	Cupriavidus sp. SK-3	Bacteria	Proteobacteria	Betaproteobacteria	Burkholderiales
KEQ11712	35	63.33	60	39	0	7	66	9	68	0.0003	44.7	Endozoicomonas montiporae	Bacteria	Proteobacteria	Gammaproteobacteria	Oceanospirillales
WP_033162333	34.78	52.17	69	37	1	1	69	16	76	0.0003	44.7	Sharpea azabuensis	Bacteria	Firmicutes	Bacilli	Lactobacillales
WP_023155767	37.5	57.81	64	40	0	3	66	7	70	0.0003	44.7	Enterobacteriaceae	Bacteria	Proteobacteria	Gammaproteobacteria	Enterobacteriales
WP_021013998	37.7	60.66	61	34	1	4	60	8	68	0.0003	44.7	Serratia sp. ATCC 39006	Bacteria	Proteobacteria	Gammaproteobacteria	Enterobacteriales
EXF58007	30.77	61.54	65	45	0	2	66	3	67	0.0003	44.3	Acinetobacter baumannii 1294596	Bacteria	Proteobacteria	Gammaproteobacteria	Pseudomonadales
3FYA	40	72	50	30	0	11	60	33	82	0.0003	44.7	Enterobacter sp. RFL1396	Bacteria	Proteobacteria	Gammaproteobacteria	Enterobacteriales
WP_021401571	39.34	57.38	61	37	0	6	66	2	62	0.0003	44.3	Peptoclostridium difficile	Bacteria	Firmicutes	Clostridia	Clostridiales
WP_017491410	40.91	59.09	66	39	0	1	66	1	66	0.0003	45.8	gamma proteobacterium WG36	Bacteria	Proteobacteria	Gammaproteobacteria
WP_013183009	34.38	57.81	64	42	0	3	66	13	76	0.0003	44.7	Waddlia chondrophila	Bacteria	Chlamydiae	Chlamydiales	Waddliaceae
WP_033482809	35	68.33	60	39	0	7	66	25	84	0.0003	44.7	Xanthomonas axonopodis	Bacteria	Proteobacteria	Gammaproteobacteria	Xanthomonadales
WP_026804105	40.91	57.58	66	39	0	1	66	6	71	0.0003	44.7	Arcobacter sp. AF1581	Bacteria	Proteobacteria	Epsilonproteobacteria	Campylobacterales
AEC46565	40.62	54.69	64	34	1	6	65	18	81	0.0003	44.7	Xanthomonas alfalfae subsp. citrumelonis	Bacteria	Proteobacteria	Gammaproteobacteria	Xanthomonadales
WP_026842803	30.3	60.61	66	46	0	1	66	1	66	0.0003	44.7	Geobacter bremensis	Bacteria	Proteobacteria	Deltaproteobacteria	Desulfuromonadales
AHY49216	38.1	57.14	63	39	0	4	66	11	73	0.0003	44.7	Bradyrhizobium japonicum SEMIA 5079	Bacteria	Proteobacteria	Alphaproteobacteria	Rhizobiales
WP_007495607	44	68	50	28	0	18	67	18	67	0.0003	44.7	Flavonifractor plautii	Bacteria	Firmicutes	Clostridia	Clostridiales
EGH79107	48.98	65.31	49	22	1	18	66	18	63	0.0003	44.7	Pseudomonas syringae pv. aptata str. DSM 50252	Bacteria	Proteobacteria	Gammaproteobacteria	Pseudomonadales
CEG25080	41.18	62.75	51	30	0	8	58	4	54	0.0003	45.4	Bacillus simplex	Bacteria	Firmicutes	Bacilli	Bacillales
WP_012788319	45.28	60.38	53	29	0	15	67	19	71	0.0003	44.3	Chitinophaga pinensis	Bacteria	Bacteroidetes	Sphingobacteriia	Sphingobacteriales
WP_027926794	36.36	56.06	66	42	0	2	67	3	68	0.0003	44.3	Parcubacteria bacterium SCGC AAA010-E09	Bacteria	Parcubacteria
WP_027670426	38.33	60	60	37	0	7	66	9	68	0.0003	44.3	Rheinheimera baltica	Bacteria	Proteobacteria	Gammaproteobacteria	Chromatiales
KGG90880	30.65	58.06	62	43	0	5	66	11	72	0.0003	44.7	Comamonas testosteroni	Bacteria	Proteobacteria	Betaproteobacteria	Burkholderiales
WP_015113469	40.68	61.02	59	35	0	2	60	5	63	0.0003	44.7	Nostoc sp. PCC 7107	Bacteria	Cyanobacteria	Nostocales	Nostocaceae
EID35172	38.1	57.14	63	39	0	11	73	7	69	0.0003	44.7	Staphylococcus epidermidis IS-250	Bacteria	Firmicutes	Bacilli	Bacillales
WP_017529843	37.31	64.18	67	38	2	1	66	1	64	0.0003	44.7	Pseudomonas fluorescens	Bacteria	Proteobacteria	Gammaproteobacteria	Pseudomonadales
WP_021750844	44.12	58.82	68	36	1	6	71	1	68	0.0003	45.1	Oscillibacter	Bacteria	Firmicutes	Clostridia	Clostridiales
WP_026227245	39.34	60.66	61	37	0	6	66	4	64	0.0003	44.3	Hoeflea sp. 108	Bacteria	Proteobacteria	Alphaproteobacteria	Rhizobiales
WP_019362531	39.39	60.61	66	38	1	1	66	1	64	0.0003	44.7	Pseudomonas fuscovaginae	Bacteria	Proteobacteria	Gammaproteobacteria	Pseudomonadales
WP_023131004	31.82	59.09	66	45	0	1	66	1	66	0.0003	44.3	Pseudomonas aeruginosa	Bacteria	Proteobacteria	Gammaproteobacteria	Pseudomonadales
GAK17068	35.48	62.9	62	40	0	5	66	7	68	0.0003	44.3	Vibrio sp. JCM 19053	Bacteria	Proteobacteria	Gammaproteobacteria	Vibrionales
WP_031463766	38.98	61.02	59	36	0	2	60	3	61	0.0003	44.7	Paenibacillus polymyxa	Bacteria	Firmicutes	Bacilli	Bacillales
ERG63911	41.54	63.08	65	37	1	7	71	16	79	0.0003	45.1	Agrococcus pavilionensis RW1	Bacteria	Actinobacteria	Actinobacteridae	Actinomycetales
WP_027001290	34.43	63.93	61	40	0	7	67	10	70	0.0003	44.3	Flexibacter roseolus	Bacteria	Bacteroidetes	Cytophagia	Cytophagales
WP_009546140	39.06	64.06	64	37	1	5	66	3	66	0.0003	44.7	Cyanothece	Bacteria	Cyanobacteria	Oscillatoriophycideae	Chroococcales
WP_021248622	32.79	63.93	61	41	0	7	67	25	85	0.0003	44.7	Thauera terpenica	Bacteria	Proteobacteria	Betaproteobacteria	Rhodocyclales
WP_003779682	35.21	54.93	71	42	1	1	71	12	78	0.0003	45.1	Actinomyces naeslundii	Bacteria	Actinobacteria	Actinobacteridae	Actinomycetales
WP_026514059	42.86	60.71	56	32	0	11	66	6	61	0.0003	44.3	Butyrivibrio sp. LB2008	Bacteria	Firmicutes	Clostridia	Clostridiales
WP_009659184	36.84	63.16	57	36	0	10	66	10	66	0.0003	44.3	Streptococcus sp. AS14	Bacteria	Firmicutes	Bacilli	Lactobacillales
WP_012275648	38.33	61.67	60	37	0	7	66	8	67	0.0003	44.3	Shewanella halifaxensis	Bacteria	Proteobacteria	Gammaproteobacteria	Alteromonadales
AHE50394	32.88	57.53	73	49	0	1	73	1	73	0.0003	45.4	Aeromonas hydrophila 4AK4	Bacteria	Proteobacteria	Gammaproteobacteria	Aeromonadales
WP_009971426	36.36	59.09	66	42	0	1	66	3	68	0.0003	44.3	Burkholderia pseudomallei	Bacteria	Proteobacteria	Betaproteobacteria	Burkholderiales
WP_030056647	38.24	55.88	68	42	0	3	70	10	77	0.0003	45.8	Streptomyces pyridomyceticus	Bacteria	Actinobacteria	Actinobacteridae	Actinomycetales
WP_014248244	43.4	66.04	53	29	1	18	69	19	71	0.0003	44.3	Azospirillum lipoferum	Bacteria	Proteobacteria	Alphaproteobacteria	Rhodospirillales
WP_012110722	34.33	56.72	67	44	0	1	67	1	67	0.0004	44.3	Parvibaculum lavamentivorans	Bacteria	Proteobacteria	Alphaproteobacteria	Rhizobiales
WP_022483015	40.62	56.25	64	38	0	3	66	5	68	0.0004	44.3	Clostridium sp. CAG:729	Bacteria	Firmicutes	Clostridia	Clostridiales
WP_002708429	41.82	60	55	31	1	5	58	3	57	0.0004	44.3	Thiothrix nivea	Bacteria	Proteobacteria	Gammaproteobacteria	Thiotrichales
WP_006524134	34.78	55.07	69	45	0	3	71	2	70	0.0004	44.7	Desulfotomaculum gibsoniae	Bacteria	Firmicutes	Clostridia	Clostridiales
KEK29091	42.86	60.32	63	33	1	7	66	35	97	0.0004	44.7	Shewanella xiamenensis	Bacteria	Proteobacteria	Gammaproteobacteria	Alteromonadales
WP_008297424	36.36	51.52	66	42	0	8	73	4	69	0.0004	45.4	Bhargavaea cecembensis	Bacteria	Firmicutes	Bacilli	Bacillales
WP_031656777	36.51	55.56	63	40	0	3	65	6	68	0.0004	44.3	Pseudomonas aeruginosa	Bacteria	Proteobacteria	Gammaproteobacteria	Pseudomonadales
WP_033373984	38.33	63.33	60	37	0	7	66	12	71	0.0004	46.6	Spirulina subsalsa	Bacteria	Cyanobacteria	Oscillatoriophycideae	Oscillatoriales
EGD04653	31.43	57.14	70	47	1	3	71	14	83	0.0004	44.3	Burkholderia sp. TJI49	Bacteria	Proteobacteria	Betaproteobacteria	Burkholderiales
KFE62759	35.29	58.82	68	44	0	2	69	5	72	0.0004	45.4	Hyalangium minutum	Bacteria	Proteobacteria	Deltaproteobacteria	Myxococcales
WP_022457490	30.88	55.88	68	47	0	4	71	5	72	0.0004	44.7	Fusobacterium sp. CAG:439	Bacteria	Fusobacteria	Fusobacteriales	Fusobacteriaceae
WP_021402447	34.43	57.38	61	40	0	6	66	1	61	0.0004	44.3	Peptoclostridium difficile	Bacteria	Firmicutes	Clostridia	Clostridiales
WP_029854393	32.79	63.93	61	41	0	6	66	8	68	0.0004	44.3	Vibrio parahaemolyticus	Bacteria	Proteobacteria	Gammaproteobacteria	Vibrionales
KFD25286	39.06	62.5	64	35	1	4	63	8	71	0.0004	44.7	Yokenella regensburgei ATCC 49455	Bacteria	Proteobacteria	Gammaproteobacteria	Enterobacteriales
EFA87161	38.1	57.14	63	39	0	11	73	7	69	0.0004	44.3	Staphylococcus epidermidis SK135	Bacteria	Firmicutes	Bacilli	Bacillales
WP_026193317	36.07	59.02	61	39	0	6	66	7	67	0.0004	44.3	Bradyrhizobium elkanii	Bacteria	Proteobacteria	Alphaproteobacteria	Rhizobiales
WP_007781815	33.33	63.33	60	40	0	7	66	3	62	0.0004	44.7	Brevibacillus sp. CF112	Bacteria	Firmicutes	Bacilli	Bacillales
WP_005619529	41.1	52.05	73	39	1	5	73	10	82	0.0004	44.3	Ruegeria mobilis	Bacteria	Proteobacteria	Alphaproteobacteria	Rhodobacterales
WP_002796518	36.36	63.64	66	42	0	1	66	7	72	0.0004	44.3	Microcystis aeruginosa	Bacteria	Cyanobacteria	Oscillatoriophycideae	Chroococcales
WP_033331678	38.24	55.88	68	42	0	3	70	10	77	0.0004	45.4	Streptomyces novaecaesareae	Bacteria	Actinobacteria	Actinobacteridae	Actinomycetales
WP_013167662	41.67	66.67	48	28	0	1	48	1	48	0.0004	44.3	Starkeya novella	Bacteria	Proteobacteria	Alphaproteobacteria	Rhizobiales
WP_031438567	33.33	63.49	63	42	0	4	66	6	68	0.0004	44.3	Methylobacter tundripaludum	Bacteria	Proteobacteria	Gammaproteobacteria	Methylococcales
WP_026353141	41.94	54.84	62	36	0	7	68	5	66	0.0004	44.3	Solimonas variicoloris	Bacteria	Proteobacteria	Gammaproteobacteria	Xanthomonadales
WP_025986286	37.1	58.06	62	39	0	5	66	7	68	0.0004	44.3	Burkholderia pseudomallei	Bacteria	Proteobacteria	Betaproteobacteria	Burkholderiales
WP_005551255	31.15	60.66	61	42	0	6	66	2	62	0.0004	44.3	Paenibacillus alvei	Bacteria	Firmicutes	Bacilli	Bacillales
WP_022247763	35.82	56.72	67	43	0	1	67	2	68	0.0004	44.7	Clostridium sp. CAG:306	Bacteria	Firmicutes	Clostridia	Clostridiales
WP_012207587	38.71	61.29	62	38	0	7	68	9	70	0.0004	44.3	Bacteria	Unclassified
WP_028549923	35.48	66.13	62	39	1	6	66	1	62	0.0004	44.7	Paenibacillus sp. UNC451MF	Bacteria	Firmicutes	Bacilli	Bacillales
WP_022459427	31.34	64.18	67	46	0	1	67	1	67	0.0004	44.3	Fusobacterium sp. CAG:439	Bacteria	Fusobacteria	Fusobacteriales	Fusobacteriaceae
WP_008203587	36.36	63.64	66	42	0	1	66	7	72	0.0004	44.3	Microcystis	Bacteria	Cyanobacteria	Oscillatoriophycideae	Chroococcales
WP_003039352	34.85	57.58	66	43	0	1	66	1	66	0.0004	44.3	Sphingopyxis sp. MC1	Bacteria	Proteobacteria	Alphaproteobacteria	Sphingomonadales
WP_022486570	38.46	60	65	40	0	2	66	5	69	0.0004	44.3	Fusobacterium sp. CAG:815	Bacteria	Fusobacteria	Fusobacteriales	Fusobacteriaceae
KGM89671	32.26	54.84	62	42	0	5	66	8	69	0.0004	44.3	Roseovarius mucosus DSM 17069	Bacteria	Proteobacteria	Alphaproteobacteria	Rhodobacterales
WP_026917597	40.32	54.84	62	37	0	11	72	8	69	0.0004	44.3	Gordonia shandongensis	Bacteria	Actinobacteria	Actinobacteridae	Actinomycetales
WP_022458014	35.38	58.46	65	42	0	2	66	5	69	0.0004	43.9	Fusobacterium sp. CAG:439	Bacteria	Fusobacteria	Fusobacteriales	Fusobacteriaceae
WP_013700401	37.88	57.58	66	41	0	1	66	1	66	0.0004	44.3	Treponema succinifaciens	Bacteria	Spirochaetes	Spirochaetales	Spirochaetaceae
WP_017221341	30.65	61.29	62	43	0	5	66	6	67	0.0004	44.3	Moritella dasanensis	Bacteria	Proteobacteria	Gammaproteobacteria	Alteromonadales
WP_002064339	40.35	70.18	57	33	1	11	66	6	62	0.0004	44.3	Bacillus cereus	Bacteria	Firmicutes	Bacilli	Bacillales
WP_028488754	41.82	61.82	55	31	1	5	58	9	63	0.0004	44.3	Thiothrix lacustris	Bacteria	Proteobacteria	Gammaproteobacteria	Thiotrichales
WP_011799960	35.94	60.94	64	41	0	5	68	7	70	0.0004	44.3	Polaromonas naphthalenivorans	Bacteria	Proteobacteria	Betaproteobacteria	Burkholderiales
WP_002646164	30	61.67	60	42	0	7	66	11	70	0.0004	44.3	Planctomyces maris	Bacteria	Planctomycetes	Planctomycetia	Planctomycetales
WP_028146155	34.33	58.21	67	44	0	1	67	1	67	0.0004	43.9	Bradyrhizobium japonicum	Bacteria	Proteobacteria	Alphaproteobacteria	Rhizobiales
KDP85689	34.92	60.32	63	41	0	5	67	7	69	0.0004	44.7	Cupriavidus sp. SK-3	Bacteria	Proteobacteria	Betaproteobacteria	Burkholderiales
EMN82274	40.3	58.21	67	39	1	1	66	1	67	0.0004	44.7	Leptospira interrogans serovar Grippotyphosa str. UI 12764	Bacteria	Spirochaetes	Spirochaetales	Leptospiraceae
WP_027974162	32.81	57.81	64	43	0	3	66	7	70	0.0004	44.3	Streptococcus porci	Bacteria	Firmicutes	Bacilli	Lactobacillales
WP_016762743	35.82	55.22	67	39	1	1	67	1	63	0.0004	45.1	Bacillus megaterium	Bacteria	Firmicutes	Bacilli	Bacillales
KFN02208	40.35	70.18	57	33	1	11	66	6	62	0.0004	44.3	Bacillus mycoides	Bacteria	Firmicutes	Bacilli	Bacillales
WP_024343470	34.72	58.33	72	46	1	1	72	1	71	0.0004	43.9	Rhizobiales	Bacteria	Proteobacteria	Alphaproteobacteria
WP_006448210	36.67	66.67	60	37	1	11	69	8	67	0.0004	44.3	Alicyclobacillus hesperidum	Bacteria	Firmicutes	Bacilli	Bacillales
WP_026298958	32.47	54.55	77	44	1	3	71	11	87	0.0004	44.3	Deinococcus aquatilis	Bacteria	Deinococcus-Thermus	Deinococci	Deinococcales
WP_006443923	36.36	59.09	66	42	0	8	73	19	84	0.0004	45.4	[Clostridium] hylemonae	Bacteria	Firmicutes	Clostridia	Clostridiales
WP_028411896	35.82	55.22	67	39	1	1	67	1	63	0.0004	45.1	Bacillus sp. 278922_107	Bacteria	Firmicutes	Bacilli	Bacillales
WP_013081404	35.82	55.22	67	39	1	1	67	1	63	0.0004	45.1	Bacillus megaterium	Bacteria	Firmicutes	Bacilli	Bacillales
CDX04901	38.33	58.33	60	37	0	7	66	4	63	0.0004	43.9	Desulfitobacterium hafniense	Bacteria	Firmicutes	Clostridia	Clostridiales
WP_028896978	36.07	55.74	61	39	0	7	67	8	68	0.0004	43.9	Prevotella sp. HUN102	Bacteria	Bacteroidetes	Bacteroidia	Bacteroidales
CDG16356	33.93	62.5	56	33	1	20	71	1	56	0.0004	43.9	Xenorhabdus doucetiae	Bacteria	Proteobacteria	Gammaproteobacteria	Enterobacteriales
WP_023094349	36.36	60.61	66	40	1	1	66	1	64	0.0004	44.3	Pseudomonas aeruginosa	Bacteria	Proteobacteria	Gammaproteobacteria	Pseudomonadales
WP_025783139	37.7	65.57	61	37	1	7	66	3	63	0.0004	44.3	Sporosarcina sp. D27	Bacteria	Firmicutes	Bacilli	Bacillales
EOS64498	36.67	58.33	60	38	0	7	66	8	67	0.0004	44.3	Anaerotruncus sp. G3(2012)	Bacteria	Firmicutes	Clostridia	Clostridiales
WP_018321634	38.1	57.14	63	39	0	4	66	11	73	0.0004	44.3	Bradyrhizobium sp. WSM2793	Bacteria	Proteobacteria	Alphaproteobacteria	Rhizobiales
WP_028414302	40.32	67.74	62	36	1	6	66	1	62	0.0004	44.3	Bacillus sp. 278922_107	Bacteria	Firmicutes	Bacilli	Bacillales
WP_021138571	36.67	61.67	60	38	0	7	66	16	75	0.0004	43.9	Aeromonas salmonicida	Bacteria	Proteobacteria	Gammaproteobacteria	Aeromonadales
WP_013054985	35	56.67	60	39	0	8	67	4	63	0.0004	45.1	Bacillus	Bacteria	Firmicutes	Bacilli	Bacillales
WP_019658207	34.92	60.32	63	41	0	5	67	11	73	0.0004	44.3	Variovorax paradoxus	Bacteria	Proteobacteria	Betaproteobacteria	Burkholderiales
KDR30528	38.33	60	60	37	0	7	66	8	67	0.0004	43.9	Burkholderia grimmiae	Bacteria	Proteobacteria	Betaproteobacteria	Burkholderiales
WP_005740803	31.34	56.72	67	46	0	5	71	6	72	0.0004	43.9	Pseudomonas amygdali	Bacteria	Proteobacteria	Gammaproteobacteria	Pseudomonadales
WP_002901873	36.84	63.16	57	36	0	10	66	10	66	0.0004	43.9	Streptococcus sanguinis	Bacteria	Firmicutes	Bacilli	Lactobacillales
WP_010311485	35.29	58.82	68	44	0	6	73	10	77	0.0004	45.4	Saccharopolyspora spinosa	Bacteria	Actinobacteria	Actinobacteridae	Actinomycetales
WP_021610017	35.21	54.93	71	42	1	1	71	16	82	0.0004	45.1	Actinomyces johnsonii	Bacteria	Actinobacteria	Actinobacteridae	Actinomycetales
WP_021605569	35.21	54.93	71	42	1	1	71	16	82	0.0004	45.1	Actinomyces johnsonii	Bacteria	Actinobacteria	Actinobacteridae	Actinomycetales
WP_019395877	31.82	60.61	66	43	1	1	66	1	64	0.0004	44.3	Pseudomonas aeruginosa	Bacteria	Proteobacteria	Gammaproteobacteria	Pseudomonadales
WP_013566699	38.1	55.56	63	39	0	5	67	18	80	0.0004	44.3	Terriglobus saanensis	Bacteria	Acidobacteria	Acidobacteriales	Acidobacteriaceae
WP_002489844	38.1	57.14	63	39	0	11	73	7	69	0.0004	45.1	Staphylococcus epidermidis	Bacteria	Firmicutes	Bacilli	Bacillales
CDG20047	40.98	57.38	61	32	1	4	60	8	68	0.0004	44.3	Xenorhabdus poinarii G6	Bacteria	Proteobacteria	Gammaproteobacteria	Enterobacteriales
WP_011984082	40.35	70.18	57	33	1	11	66	6	62	0.0004	44.3	Bacillus cytotoxicus	Bacteria	Firmicutes	Bacilli	Bacillales
WP_021916719	40.35	59.65	57	34	0	10	66	15	71	0.0004	43.9	Brachyspira sp. CAG:484	Bacteria	Spirochaetes	Spirochaetales	Brachyspiraceae
WP_024364708	34.92	55.56	63	41	0	9	71	3	65	0.0004	43.9	Lysinibacillus sphaericus	Bacteria	Firmicutes	Bacilli	Bacillales
ADR70745	40	56.92	65	33	2	6	65	10	73	0.0004	44.3	Xanthomonas citri subsp. citri	Bacteria	Proteobacteria	Gammaproteobacteria	Xanthomonadales
WP_033406663	33.33	55.56	63	42	0	5	67	2	64	0.0004	43.9	Uliginosibacterium gangwonense	Bacteria	Proteobacteria	Betaproteobacteria	Rhodocyclales
EZP39109	37.88	60.61	66	40	1	7	72	14	78	0.0004	45.1	Janthinobacterium lividum	Bacteria	Proteobacteria	Betaproteobacteria	Burkholderiales
WP_004860230	40.98	57.38	61	32	1	4	60	8	68	0.0005	44.3	Klebsiella oxytoca	Bacteria	Proteobacteria	Gammaproteobacteria	Enterobacteriales
WP_008277253	37.88	63.64	66	39	1	3	66	1	66	0.0005	44.3	Cyanothece sp. CCY0110	Bacteria	Cyanobacteria	Oscillatoriophycideae	Chroococcales
WP_021946088	29.85	64.18	67	47	0	1	67	1	67	0.0005	44.3	environmental samples	Bacteria	Firmicutes	Clostridia	Clostridiales
WP_012056800	39.66	62.07	58	32	1	8	65	5	59	0.0005	45.1	Thermosipho melanesiensis	Bacteria	Thermotogae	Thermotogales	Thermotogaceae
WP_012408240	36.51	53.97	63	40	0	5	67	8	70	0.0005	43.9	Nostoc punctiforme	Bacteria	Cyanobacteria	Nostocales	Nostocaceae
WP_009627862	43.55	59.68	62	35	0	5	66	10	71	0.0005	43.9	Pseudanabaena biceps	Bacteria	Cyanobacteria	Oscillatoriophycideae	Oscillatoriales
WP_025568898	32.84	61.19	67	44	1	6	71	1	67	0.0005	44.3	Bacillus sp. JGI 001005-J19	Bacteria	Firmicutes	Bacilli	Bacillales
WP_015225258	39.06	62.5	64	39	0	3	66	13	76	0.0005	43.9	Halothece sp. PCC 7418	Bacteria	Cyanobacteria	Oscillatoriophycideae	Chroococcales
WP_025669487	40.38	67.31	52	31	0	15	66	46	97	0.0005	44.3	Rhizobium sp. JGI 001013-F22	Bacteria	Proteobacteria	Alphaproteobacteria	Rhizobiales
WP_021888095	32.86	57.14	70	47	0	2	71	3	72	0.0005	44.3	Firmicutes bacterium CAG:110	Bacteria	Firmicutes	environmental samples
WP_024881505	41.67	62.5	48	28	0	1	48	1	48	0.0005	44.3	Methylosinus sp. LW3	Bacteria	Proteobacteria	Alphaproteobacteria	Rhizobiales
WP_010247443	36.07	59.02	61	39	0	8	68	4	64	0.0005	45.1	Peptoniphilus rhinitidis	Bacteria	Firmicutes	Clostridia	Clostridiales
WP_032741560	40.98	57.38	61	32	1	4	60	8	68	0.0005	44.3	Klebsiella pneumoniae	Bacteria	Proteobacteria	Gammaproteobacteria	Enterobacteriales
WP_021717255	31.82	57.58	66	45	0	3	68	1	66	0.0005	43.9	Phascolarctobacterium sp. CAG:207	Bacteria	Firmicutes	Negativicutes	Selenomonadales
WP_009233385	35.21	54.93	71	42	1	1	71	12	78	0.0005	44.7	Actinomyces sp. oral taxon 849	Bacteria	Actinobacteria	Actinobacteridae	Actinomycetales
WP_010496673	38.6	66.67	57	35	0	11	67	17	73	0.0005	44.3	Paenibacillus elgii	Bacteria	Firmicutes	Bacilli	Bacillales
WP_008636903	36.76	54.41	68	43	0	6	73	13	80	0.0005	43.9	Halobacillus sp. BAB-2008	Bacteria	Firmicutes	Bacilli	Bacillales
WP_008465966	37.7	62.3	61	38	0	6	66	20	80	0.0005	43.9	Flavobacterium sp. F52	Bacteria	Bacteroidetes	Flavobacteriia	Flavobacteriales
WP_002059483	45.28	64.15	53	29	0	20	72	1	53	0.0005	43.5	Bacillus cereus	Bacteria	Firmicutes	Bacilli	Bacillales
WP_013157219	33.87	59.68	62	41	0	8	69	14	75	0.0005	45.1	Meiothermus silvanus	Bacteria	Deinococcus-Thermus	Deinococci	Thermales
AIJ49699	33.33	61.9	63	42	0	4	66	16	78	0.0005	43.9	Comamonas testosteroni TK102	Bacteria	Proteobacteria	Betaproteobacteria	Burkholderiales
CEH39741	38.57	57.14	70	42	1	4	73	11	79	0.0005	43.9	Xanthomonas citri pv. citri	Bacteria	Proteobacteria	Gammaproteobacteria	Xanthomonadales
WP_023605840	35	56.67	60	39	0	8	67	4	63	0.0005	45.1	Vagococcus lutrae	Bacteria	Firmicutes	Bacilli	Lactobacillales
WP_023383560	36.36	63.64	66	40	1	1	66	24	87	0.0005	44.3	Pseudomonas sp. VLB120	Bacteria	Proteobacteria	Gammaproteobacteria	Pseudomonadales
AIQ33490	37.5	64.06	64	39	1	8	70	2	65	0.0005	44.3	Paenibacillus sp. FSL R5-0345	Bacteria	Firmicutes	Bacilli	Bacillales
WP_031854411	40.38	63.46	52	31	0	15	66	17	68	0.0005	43.9	Vibrio parahaemolyticus	Bacteria	Proteobacteria	Gammaproteobacteria	Vibrionales
WP_031475693	31.67	66.67	60	41	0	8	67	10	69	0.0005	43.9	Eubacterium desmolans	Bacteria	Firmicutes	Clostridia	Clostridiales
WP_005837437	33.33	63.33	60	40	0	7	66	3	62	0.0005	44.3	Brevibacillus agri	Bacteria	Firmicutes	Bacilli	Bacillales
WP_022144456	38.71	56.45	62	38	0	7	68	3	64	0.0005	43.5	Ruminococcus sp. CAG:563	Bacteria	Firmicutes	Clostridia	Clostridiales
WP_021863416	32.31	60	65	44	0	3	67	5	69	0.0005	43.9	Clostridium sp. CAG:715	Bacteria	Firmicutes	Clostridia	Clostridiales
WP_005759951	32.88	56.16	73	49	0	1	73	1	73	0.0005	43.9	Pseudomonas amygdali	Bacteria	Proteobacteria	Gammaproteobacteria	Pseudomonadales
GAE28577	38.71	61.29	62	37	1	11	71	6	67	0.0005	43.9	Bacillus wakoensis JCM 9140	Bacteria	Firmicutes	Bacilli	Bacillales
KFZ38281	38.33	61.67	60	37	0	7	66	8	67	0.0005	43.9	Shewanella sp. YQH10	Bacteria	Proteobacteria	Gammaproteobacteria	Alteromonadales
WP_019554470	37.93	60.34	58	36	0	10	67	3	60	0.0005	43.5	Zymophilus raffinosivorans	Bacteria	Firmicutes	Negativicutes	Selenomonadales
WP_009233135	38.33	58.33	60	37	0	7	66	16	75	0.0005	43.9	Actinomyces	Bacteria	Actinobacteria	Actinobacteridae	Actinomycetales
WP_002123499	30	60	60	42	0	7	66	8	67	0.0005	43.9	Acinetobacter	Bacteria	Proteobacteria	Gammaproteobacteria	Pseudomonadales
WP_001379368	40.98	57.38	61	32	1	4	60	8	68	0.0005	43.9	Escherichia coli	Bacteria	Proteobacteria	Gammaproteobacteria	Enterobacteriales
WP_008059056	30.77	56.92	65	45	0	2	66	3	67	0.0005	43.9	Pseudomonas sp. GM78	Bacteria	Proteobacteria	Gammaproteobacteria	Pseudomonadales
EEW14627	44.44	60.32	63	28	2	1	63	1	56	0.0005	44.7	Listeria monocytogenes FSL N3-165	Bacteria	Firmicutes	Bacilli	Bacillales
WP_003296541	30	66.67	60	42	0	7	66	25	84	0.0005	43.9	Tolumonas auensis	Bacteria	Proteobacteria	Gammaproteobacteria	Aeromonadales
WP_020737961	34.92	58.73	63	41	0	7	69	11	73	0.0005	45.1	Sorangium cellulosum	Bacteria	Proteobacteria	Deltaproteobacteria	Myxococcales
WP_012237611	33.82	57.35	68	45	0	2	69	6	73	0.0005	45.1	Sorangium cellulosum	Bacteria	Proteobacteria	Deltaproteobacteria	Myxococcales
WP_008041741	32.26	59.68	62	42	0	7	68	8	69	0.0005	43.9	Pseudomonas sp. GM67	Bacteria	Proteobacteria	Gammaproteobacteria	Pseudomonadales
WP_015880884	41.18	66.67	51	30	0	8	58	4	54	0.0005	44.7	Exiguobacterium sp. AT1b	Bacteria	Firmicutes	Bacilli	Bacillales
WP_010094011	38.71	66.13	62	37	1	6	66	1	62	0.0005	43.9	Ornithinibacillus scapharcae	Bacteria	Firmicutes	Bacilli	Bacillales
WP_013630146	35	63.33	60	39	0	7	66	12	71	0.0006	43.9	Planctomyces brasiliensis	Bacteria	Planctomycetes	Planctomycetia	Planctomycetales
WP_031412866	35.48	61.29	62	40	0	5	66	7	68	0.0006	43.5	Vibrio parahaemolyticus	Bacteria	Proteobacteria	Gammaproteobacteria	Vibrionales
WP_013312771	34.38	60.94	64	42	0	3	66	4	67	0.0006	43.9	Paenibacillus polymyxa	Bacteria	Firmicutes	Bacilli	Bacillales
WP_027179843	32.26	59.68	62	42	0	5	66	6	67	0.0006	43.9	Desulfovibrio bastinii	Bacteria	Proteobacteria	Deltaproteobacteria	Desulfovibrionales
WP_013569462	43.4	64.15	53	30	0	15	67	74	126	0.0006	44.7	Terriglobus saanensis	Bacteria	Acidobacteria	Acidobacteriales	Acidobacteriaceae
WP_014464421	39.29	60.71	56	34	0	3	58	1	56	0.0006	44.3	Alicyclobacillus acidocaldarius	Bacteria	Firmicutes	Bacilli	Bacillales
CDR30364	32.26	58.06	62	42	0	8	69	5	66	0.0006	45.1	Acholeplasma oculi	Bacteria	Tenericutes	Mollicutes	Acholeplasmatales
WP_028274691	37.5	62.5	56	35	0	11	66	7	62	0.0006	43.5	Atopococcus tabaci	Bacteria	Firmicutes	Bacilli	Lactobacillales
WP_026471388	38.46	55.38	65	40	0	2	66	4	68	0.0006	43.5	Alkanindiges illinoisensis	Bacteria	Proteobacteria	Gammaproteobacteria	Pseudomonadales
WP_015286349	35.48	61.29	62	40	0	5	66	5	66	0.0006	43.9	Methanoregula formicica	Archaea	Euryarchaeota	Methanomicrobia	Methanomicrobiales
WP_032068308	31.75	58.73	63	43	0	7	69	10	72	0.0006	43.9	Acinetobacter baumannii	Bacteria	Proteobacteria	Gammaproteobacteria	Pseudomonadales
WP_001404240	40.98	57.38	61	32	1	4	60	8	68	0.0006	43.9	Escherichia coli	Bacteria	Proteobacteria	Gammaproteobacteria	Enterobacteriales
WP_025726831	35.48	62.9	62	39	1	6	66	1	62	0.0006	43.9	Bacillus ginsengihumi	Bacteria	Firmicutes	Bacilli	Bacillales
WP_004825873	31.67	65	60	41	0	7	66	10	69	0.0006	43.5	Acinetobacter bereziniae	Bacteria	Proteobacteria	Gammaproteobacteria	Pseudomonadales
EYF03071	36.51	58.73	63	40	0	7	69	11	73	0.0006	45.1	Chondromyces apiculatus DSM 436	Bacteria	Proteobacteria	Deltaproteobacteria	Myxococcales
ESP81148	35.59	57.63	59	38	0	7	65	17	75	0.0006	43.9	Pseudomonas putida S12	Bacteria	Proteobacteria	Gammaproteobacteria	Pseudomonadales
[truncated: 7,073 more rows]

## Sheet: SFGR64a_00147
SFGR64a_00147
subject ids	% identity	% positives	alignment length	mismatches	gap opens	q. start	q. end	s. start	s. end	e value	bit score	Details
													Kingdom	Phylum	Class	Order
WP_013984772	100	100	138	0	0	1	138	1	138	3e-95	282	Rhizobiaceae	Bacteria	Proteobacteria	Alphaproteobacteria	Rhizobiales
WP_025662208	82.61	92.75	138	24	0	1	138	1	138	1e-78	241	Rhizobium sp. IBUN	Bacteria	Proteobacteria	Alphaproteobacteria	Rhizobiales
EXL01444	79.85	94.03	134	27	0	5	138	3	136	1e-74	230	Ochrobactrum anthropi	Bacteria	Proteobacteria	Alphaproteobacteria	Rhizobiales
WP_016558648	83.96	95.28	106	17	0	1	106	1	106	3e-60	194	Rhizobium grahamii	Bacteria	Proteobacteria	Alphaproteobacteria	Rhizobiales
WP_024583727	54.01	73.72	137	63	0	2	138	11	147	5e-44	152	Bradyrhizobium sp. OHSU_III	Bacteria	Proteobacteria	Alphaproteobacteria	Rhizobiales
WP_008606799	50.38	71.43	133	65	1	6	138	5	136	5e-37	134	Alishewanella aestuarii	Bacteria	Proteobacteria	Gammaproteobacteria	Alteromonadales
WP_008606809	50	71.97	132	65	1	6	137	5	135	6e-37	134	Alishewanella aestuarii	Bacteria	Proteobacteria	Gammaproteobacteria	Alteromonadales
WP_031438527	48.55	68.12	138	70	1	1	138	1	137	2e-36	132	Methylobacter tundripaludum	Bacteria	Proteobacteria	Gammaproteobacteria	Methylococcales
KDU95460	46.38	67.39	138	73	1	1	138	4	140	2e-35	130	Gluconacetobacter rhaeticus AF1	Bacteria	Proteobacteria	Alphaproteobacteria	Rhodospirillales
KGB24772	47.76	67.91	134	69	1	5	138	30	162	6e-35	129	Acetobacter tropicalis	Bacteria	Proteobacteria	Alphaproteobacteria	Rhodospirillales
WP_025825773	45.65	67.39	138	74	1	1	138	4	140	1e-34	128	Acetobacter persici	Bacteria	Proteobacteria	Alphaproteobacteria	Rhodospirillales
WP_014106176	45.65	67.39	138	74	1	1	138	22	158	2e-34	128	Komagataeibacter medellinensis	Bacteria	Proteobacteria	Alphaproteobacteria	Rhodospirillales
WP_012568300	46.48	64.79	142	71	2	1	138	1	141	3e-32	122	Rhodospirillum centenum	Bacteria	Proteobacteria	Alphaproteobacteria	Rhodospirillales
WP_026623589	46.62	69.17	133	69	2	6	138	11	141	4e-31	119	Ectothiorhodospira haloalkaliphila	Bacteria	Proteobacteria	Gammaproteobacteria	Chromatiales
WP_025281915	46.62	69.17	133	69	2	6	138	7	137	4e-31	119	Halorhodospira halochloris	Bacteria	Proteobacteria	Gammaproteobacteria	Chromatiales
KFC10575	46.27	67.91	134	70	2	5	138	4	135	5e-31	119	Halomonas sp. KO116	Bacteria	Proteobacteria	Gammaproteobacteria	Oceanospirillales
WP_005321450	47.2	65.6	125	65	1	6	130	3	126	1e-29	115	Aeromonas salmonicida	Bacteria	Proteobacteria	Gammaproteobacteria	Aeromonadales
WP_027711451	44.96	68.22	129	70	1	6	134	2	129	3e-29	114	Dickeya chrysanthemi	Bacteria	Proteobacteria	Gammaproteobacteria	Enterobacteriales
WP_016943280	45.19	68.15	135	71	2	6	138	2	135	4e-29	114	Dickeya zeae	Bacteria	Proteobacteria	Gammaproteobacteria	Enterobacteriales
WP_025919497	44.96	67.44	129	70	1	6	134	2	129	7e-29	113	Pectobacterium wasabiae	Bacteria	Proteobacteria	Gammaproteobacteria	Enterobacteriales
WP_024460093	44.03	66.42	134	73	2	5	138	4	135	8e-29	113	Marinimicrobium sp. LS-A18	Bacteria	Proteobacteria	Gammaproteobacteria	Alteromonadales
CDH30776	45.74	67.44	129	69	1	6	134	2	129	9e-29	112	Xenorhabdus bovienii str. Intermedium	Bacteria	Proteobacteria	Gammaproteobacteria	Enterobacteriales
ETS32578	45.74	67.44	129	69	1	6	134	2	129	1e-28	112	Photorhabdus temperata subsp. khanii NC19	Bacteria	Proteobacteria	Gammaproteobacteria	Enterobacteriales
WP_027224201	45.04	69.47	131	70	2	6	136	5	133	1e-28	112	Legionella pneumophila	Bacteria	Proteobacteria	Gammaproteobacteria	Legionellales
WP_004186793	44.96	68.22	129	70	1	6	134	2	129	1e-28	112	Klebsiella pneumoniae	Bacteria	Proteobacteria	Gammaproteobacteria	Enterobacteriales
WP_031567701	44.27	69.47	131	71	2	6	136	5	133	1e-28	112	Legionella wadsworthii	Bacteria	Proteobacteria	Gammaproteobacteria	Legionellales
KFK95461	45.74	66.67	129	69	1	6	134	2	129	3e-28	111	Serratia sp. Ag2	Bacteria	Proteobacteria	Gammaproteobacteria	Enterobacteriales
WP_017789141	43.41	63.57	129	73	0	6	134	3	131	3e-28	111	Vibrio	Bacteria	Proteobacteria	Gammaproteobacteria	Vibrionales
WP_023302769	43.41	66.67	129	72	1	6	134	2	129	3e-28	111	Klebsiella pneumoniae	Bacteria	Proteobacteria	Gammaproteobacteria	Enterobacteriales
WP_015836032	44.96	68.22	129	70	1	6	134	2	129	4e-28	111	Photorhabdus asymbiotica	Bacteria	Proteobacteria	Gammaproteobacteria	Enterobacteriales
WP_022615698	43.41	66.67	129	72	1	6	134	23	150	6e-28	111	Klebsiella pneumoniae	Bacteria	Proteobacteria	Gammaproteobacteria	Enterobacteriales
WP_001536505	41.86	69.77	129	74	1	6	134	2	129	1e-27	110	Escherichia coli	Bacteria	Proteobacteria	Gammaproteobacteria	Enterobacteriales
WP_030073669	44.03	66.42	134	73	2	5	138	4	135	1e-27	110	Halomonas alkaliantarctica	Bacteria	Proteobacteria	Gammaproteobacteria	Oceanospirillales
WP_000208386	41.86	69.77	129	74	1	6	134	2	129	1e-27	110	Enterobacteriaceae	Bacteria	Proteobacteria	Gammaproteobacteria	Enterobacteriales
WP_000152740	43.41	66.67	129	72	1	6	134	2	129	1e-27	109	Escherichia	Bacteria	Proteobacteria	Gammaproteobacteria	Enterobacteriales
KFE37408	45.74	65.89	129	69	1	6	134	2	129	2e-27	109	Yersinia ruckeri	Bacteria	Proteobacteria	Gammaproteobacteria	Enterobacteriales
EID69047	41.79	64.93	134	77	1	1	134	3	135	2e-27	109	Escherichia coli W26	Bacteria	Proteobacteria	Gammaproteobacteria	Enterobacteriales
WP_000152741	43.41	66.67	129	72	1	6	134	2	129	2e-27	109	Escherichia coli	Bacteria	Proteobacteria	Gammaproteobacteria	Enterobacteriales
WP_000152739	43.41	66.67	129	72	1	6	134	2	129	3e-27	108	Escherichia	Bacteria	Proteobacteria	Gammaproteobacteria	Enterobacteriales
EFJ81698	43.41	66.67	129	72	1	6	134	25	152	3e-27	109	Escherichia coli MS 69-1	Bacteria	Proteobacteria	Gammaproteobacteria	Enterobacteriales
EFK47335	43.41	66.67	129	72	1	6	134	25	152	3e-27	109	Escherichia coli MS 119-7	Bacteria	Proteobacteria	Gammaproteobacteria	Enterobacteriales
CDG97208	44.96	65.89	129	70	1	6	134	2	129	5e-27	108	Xenorhabdus bovienii str. puntauvense	Bacteria	Proteobacteria	Gammaproteobacteria	Enterobacteriales
CDL84191	43.41	66.67	129	72	1	6	134	2	129	6e-27	108	Xenorhabdus szentirmaii DSM 16338	Bacteria	Proteobacteria	Gammaproteobacteria	Enterobacteriales
KGM27926	44.19	65.89	129	71	1	6	134	2	129	8e-27	107	Photorhabdus luminescens	Bacteria	Proteobacteria	Gammaproteobacteria	Enterobacteriales
WP_000208382	41.09	70.54	129	75	1	6	134	2	129	8e-27	107	Escherichia	Bacteria	Proteobacteria	Gammaproteobacteria	Enterobacteriales
CDH05547	44.96	65.12	129	70	1	6	134	2	129	8e-27	107	Xenorhabdus bovienii str. oregonense	Bacteria	Proteobacteria	Gammaproteobacteria	Enterobacteriales
WP_000208383	41.09	70.54	129	75	1	6	134	2	129	1e-26	107	Escherichia coli	Bacteria	Proteobacteria	Gammaproteobacteria	Enterobacteriales
WP_000208381	40.31	70.54	129	76	1	6	134	2	129	3e-26	106	Escherichia coli	Bacteria	Proteobacteria	Gammaproteobacteria	Enterobacteriales
WP_011148368	41.41	65.62	128	74	1	7	134	3	129	4e-26	106	Photorhabdus luminescens	Bacteria	Proteobacteria	Gammaproteobacteria	Enterobacteriales
WP_021324919	41.09	65.12	129	75	1	6	134	2	129	6e-26	105	Photorhabdus temperata	Bacteria	Proteobacteria	Gammaproteobacteria	Enterobacteriales
WP_026018297	42.64	65.12	129	73	1	6	134	2	129	8e-26	105	Yersinia enterocolitica	Bacteria	Proteobacteria	Gammaproteobacteria	Enterobacteriales
WP_000208384	40.31	69.77	129	76	1	6	134	2	129	9e-26	105	Escherichia coli	Bacteria	Proteobacteria	Gammaproteobacteria	Enterobacteriales
WP_004705623	42.64	65.12	129	73	1	6	134	3	130	9e-26	105	Yersinia aldovae	Bacteria	Proteobacteria	Gammaproteobacteria	Enterobacteriales
CEG59365	40.46	67.18	131	76	2	6	136	5	133	9e-26	105	Legionella fallonii LLAP-10	Bacteria	Proteobacteria	Gammaproteobacteria	Legionellales
WP_023013712	41.09	65.12	129	75	1	6	134	2	129	1e-25	104	Acinetobacter sp. COS3	Bacteria	Proteobacteria	Gammaproteobacteria	Pseudomonadales
CCQ39451	42.64	65.12	129	73	1	6	134	2	129	2e-25	104	Yersinia enterocolitica (type O:5) str. YE53/03	Bacteria	Proteobacteria	Gammaproteobacteria	Enterobacteriales
WP_021014234	41.09	63.57	129	75	1	6	134	2	129	3e-25	103	Serratia sp. ATCC 39006	Bacteria	Proteobacteria	Gammaproteobacteria	Enterobacteriales
WP_033133424	40.46	63.36	131	77	1	6	136	2	131	5e-25	103	Acinetobacter sp. MN12	Bacteria	Proteobacteria	Gammaproteobacteria	Pseudomonadales
EHX83277	41.96	69.64	112	65	0	23	134	1	112	1e-24	101	Escherichia coli DEC14C	Bacteria	Proteobacteria	Gammaproteobacteria	Enterobacteriales
WP_008467425	42.62	63.93	122	69	1	6	127	2	122	2e-24	101	Pseudoalteromonas sp. BSi20439	Bacteria	Proteobacteria	Gammaproteobacteria	Alteromonadales
KFX02041	38.76	62.02	129	78	1	6	134	2	129	5e-24	100	Pectobacterium carotovorum subsp. carotovorum	Bacteria	Proteobacteria	Gammaproteobacteria	Enterobacteriales
WP_008219738	41.73	66.93	127	72	2	6	131	2	127	7e-24	100	Rheinheimera nanhaiensis	Bacteria	Proteobacteria	Gammaproteobacteria	Chromatiales
WP_008900711	41.73	66.14	127	72	2	6	131	2	127	1e-23	99.8	Rheinheimera sp. A13L	Bacteria	Proteobacteria	Gammaproteobacteria	Chromatiales
WP_008113525	41.8	63.11	122	70	1	6	127	2	122	1e-23	99.8	Pseudoalteromonas sp. BSi20311	Bacteria	Proteobacteria	Gammaproteobacteria	Alteromonadales
WP_033187273	40.94	64.57	127	73	2	6	131	2	127	3e-23	98.6	Pseudoalteromonas sp. PLSV	Bacteria	Proteobacteria	Gammaproteobacteria	Alteromonadales
WP_027670412	40.94	66.14	127	73	2	6	131	2	127	4e-23	98.2	Rheinheimera baltica	Bacteria	Proteobacteria	Gammaproteobacteria	Chromatiales
AIF99317	41.73	65.35	127	72	2	6	131	2	127	5e-23	98.2	Alteromonas australica	Bacteria	Proteobacteria	Gammaproteobacteria	Alteromonadales
WP_032081956	37.3	65.08	126	78	1	6	131	2	126	6e-23	97.8	Vibrio fluvialis	Bacteria	Proteobacteria	Gammaproteobacteria	Vibrionales
EWH09025	39.37	65.35	127	75	2	6	131	2	127	7e-23	97.8	Catenovulum agarivorans DS-2	Bacteria	Proteobacteria	Gammaproteobacteria	Alteromonadales
WP_011329741	41.8	63.11	122	70	1	6	127	2	122	9e-23	97.4	Pseudoalteromonas haloplanktis	Bacteria	Proteobacteria	Gammaproteobacteria	Alteromonadales
KFZ36484	39.37	62.2	127	75	2	6	131	2	127	1e-22	97.4	Shewanella sp. YQH10	Bacteria	Proteobacteria	Gammaproteobacteria	Alteromonadales
WP_013263713	43.41	63.57	129	68	4	6	132	10	135	3e-22	96.3	gamma proteobacterium HdN1	Bacteria	Proteobacteria	Gammaproteobacteria
WP_029364673	41.59	70.8	113	65	1	6	118	2	113	3e-22	95.5	Escherichia coli	Bacteria	Proteobacteria	Gammaproteobacteria	Enterobacteriales
WP_012610290	43.18	57.58	132	71	3	1	131	1	129	6e-22	95.5	Desulfatibacillum	Bacteria	Proteobacteria	Deltaproteobacteria	Desulfobacterales
WP_012883162	37.5	61.72	128	79	1	7	134	1	127	2e-21	93.6	Dickeya dadantii	Bacteria	Proteobacteria	Gammaproteobacteria	Enterobacteriales
WP_028525941	37.68	60.14	138	83	2	1	138	1	135	3e-21	93.6	Runella limosa	Bacteria	Bacteroidetes	Cytophagia	Cytophagales
WP_015818940	43.08	62.31	130	69	4	5	132	4	130	1e-20	92.0	Teredinibacter turnerae	Bacteria	Proteobacteria	Gammaproteobacteria	Alteromonadales
EKD55327	35.77	54.74	137	85	2	2	138	5	138	4e-20	90.5	uncultured bacterium	Bacteria	environmental samples
WP_027228133	35.77	56.2	137	85	2	2	138	5	138	8e-20	90.1	Legionella pneumophila	Bacteria	Proteobacteria	Gammaproteobacteria	Legionellales
EKD51530	38.41	55.07	138	82	2	1	138	1	135	9e-20	89.7	uncultured bacterium	Bacteria	environmental samples
WP_026160538	41.54	61.54	130	71	4	5	132	27	153	1e-19	89.7	Teredinibacter turnerae	Bacteria	Proteobacteria	Gammaproteobacteria	Alteromonadales
WP_011358616	40.62	57.81	128	73	2	1	128	1	125	1e-19	89.0	Pelodictyon luteolum	Bacteria	Chlorobi	Chlorobia	Chlorobiales
WP_012508663	38.06	55.22	134	80	2	4	137	5	135	1e-18	87.0	Pelodictyon phaeoclathratiforme	Bacteria	Chlorobi	Chlorobia	Chlorobiales
AIT82502	42.86	57.94	126	68	3	6	130	3	125	2e-18	86.3	Novosphingobium pentaromativorans US6-1	Bacteria	Proteobacteria	Alphaproteobacteria	Sphingomonadales
WP_014995489	40.31	61.24	129	72	4	6	132	24	149	2e-18	86.7	Alcanivorax dieselolei	Bacteria	Proteobacteria	Gammaproteobacteria	Oceanospirillales
WP_011214470	36.13	59.66	119	74	1	20	138	21	137	3e-18	85.9	Legionella pneumophila	Bacteria	Proteobacteria	Gammaproteobacteria	Legionellales
WP_007015595	42.28	57.72	123	68	2	6	128	67	186	7e-18	85.9	Novosphingobium pentaromativorans	Bacteria	Proteobacteria	Alphaproteobacteria	Sphingomonadales
WP_025550719	39.68	59.52	126	72	3	6	130	66	188	2e-17	85.1	Sphingobium sp. KK22	Bacteria	Proteobacteria	Alphaproteobacteria	Sphingomonadales
WP_007292337	37.4	58.78	131	76	3	11	137	6	134	3e-17	83.2	delta proteobacterium MLMS-1	Bacteria	Proteobacteria	Deltaproteobacteria
WP_004582729	42.61	55.65	115	65	1	23	137	23	136	3e-17	82.8	Marinobacter nanhaiticus	Bacteria	Proteobacteria	Gammaproteobacteria	Alteromonadales
WP_026131855	40.6	57.14	133	75	3	6	137	2	131	3e-17	82.8	Pandoraea sp. B-6	Bacteria	Proteobacteria	Betaproteobacteria	Burkholderiales
WP_015830670	31.85	57.04	135	87	2	7	138	1	133	4e-17	82.4	Methylovorus glucosotrophus	Bacteria	Proteobacteria	Betaproteobacteria	Methylophilales
WP_015798362	36.5	53.28	137	85	2	4	138	11	147	6e-17	82.8	Acidimicrobium ferrooxidans	Bacteria	Actinobacteria	Acidimicrobidae	Acidimicrobiales
WP_006968860	37.23	54.74	137	72	5	1	131	1	129	4e-16	80.1	Desulfotignum phosphitoxidans	Bacteria	Proteobacteria	Deltaproteobacteria	Desulfobacterales
WP_011608055	41.03	59.83	117	66	2	11	127	71	184	9e-16	80.1	Sphingomonas sp. KA1	Bacteria	Proteobacteria	Alphaproteobacteria	Sphingomonadales
WP_018438743	35.61	56.06	132	81	3	7	137	3	131	1e-15	79.0	Burkholderia sp. JPY347	Bacteria	Proteobacteria	Betaproteobacteria	Burkholderiales
WP_011357467	35.25	59.84	122	76	2	6	127	7	125	2e-15	78.2	Pelodictyon luteolum	Bacteria	Chlorobi	Chlorobia	Chlorobiales
WP_004527275	37.88	57.58	132	78	3	7	137	3	131	2e-15	78.2	Burkholderia pseudomallei	Bacteria	Proteobacteria	Betaproteobacteria	Burkholderiales
WP_022691211	38.58	57.48	127	74	3	6	131	66	189	2e-15	79.0	Sphingomonas-like bacterium B12	Bacteria	Proteobacteria	Alphaproteobacteria	Sphingomonadales
WP_031347333	35.88	58.02	131	78	3	11	137	6	134	3e-15	77.8	Thauera terpenica	Bacteria	Proteobacteria	Betaproteobacteria	Rhodocyclales
WP_014630668	37.88	56.06	132	78	3	7	137	3	131	3e-15	77.4	Ralstonia solanacearum	Bacteria	Proteobacteria	Betaproteobacteria	Burkholderiales
WP_005792899	43.33	56.67	120	64	3	10	128	6	122	4e-15	77.4	Acidovorax delafieldii	Bacteria	Proteobacteria	Betaproteobacteria	Burkholderiales
WP_008994742	40.16	55.91	127	72	3	5	130	66	189	4e-15	78.2	Novosphingobium sp. Rr 2-17	Bacteria	Proteobacteria	Alphaproteobacteria	Sphingomonadales
WP_029528390	40.46	54.96	131	74	3	9	138	5	132	6e-15	76.6	Polaromonas glacialis	Bacteria	Proteobacteria	Betaproteobacteria	Burkholderiales
EPZ14586	36.67	58.33	120	73	2	19	137	8	125	8e-15	76.3	Thauera terpenica 58Eu	Bacteria	Proteobacteria	Betaproteobacteria	Rhodocyclales
WP_013722635	42.15	54.55	121	66	3	9	128	5	122	8e-15	76.3	Alicycliphilus denitrificans	Bacteria	Proteobacteria	Betaproteobacteria	Burkholderiales
WP_011153638	36.13	58.82	119	73	2	9	127	18	133	1e-14	75.9	Synechocystis sp. PCC 6803	Bacteria	Cyanobacteria	Oscillatoriophycideae	Chroococcales
CEG55701	31.75	53.97	126	82	2	15	138	14	137	1e-14	75.9	Legionella fallonii LLAP-10	Bacteria	Proteobacteria	Gammaproteobacteria	Legionellales
WP_011804843	42.11	54.39	114	63	2	9	122	5	115	4e-14	74.3	Acidovorax sp. JS42	Bacteria	Proteobacteria	Betaproteobacteria	Burkholderiales
KAK46194	37.6	52.8	125	75	2	14	137	9	131	5e-14	74.7	Burkholderia sp. MP-1	Bacteria	Proteobacteria	Betaproteobacteria	Burkholderiales
WP_011811395	33.58	55.97	134	85	3	6	138	13	143	6e-14	74.3	Verminephrobacter eiseniae	Bacteria	Proteobacteria	Betaproteobacteria	Burkholderiales
EKD71697	33.07	56.69	127	78	3	2	123	7	131	8e-14	73.9	uncultured bacterium	Bacteria	environmental samples
WP_021019947	34.92	57.14	126	80	2	6	130	2	126	1e-13	73.6	Vibrio gazogenes	Bacteria	Proteobacteria	Gammaproteobacteria	Vibrionales
CDS55840	39.25	60.75	107	59	2	6	112	2	102	3e-13	71.6	Serratia symbiotica	Bacteria	Proteobacteria	Gammaproteobacteria	Enterobacteriales
WP_028194635	34.59	54.14	133	83	3	6	137	2	131	7e-13	71.2	Burkholderia	Bacteria	Proteobacteria	Betaproteobacteria	Burkholderiales
WP_022975318	37.61	56.41	117	70	2	22	137	17	131	9e-13	70.9	Nevskia ramosa	Bacteria	Proteobacteria	Gammaproteobacteria	Xanthomonadales
CDH33701	34.13	55.56	126	81	2	6	130	2	126	9e-13	70.9	Xenorhabdus bovienii str. Intermedium	Bacteria	Proteobacteria	Gammaproteobacteria	Enterobacteriales
EQO15815	37.35	68.67	83	52	0	52	134	1	83	2e-12	68.9	Escherichia coli HVH 31 (4-2602156)	Bacteria	Proteobacteria	Gammaproteobacteria	Enterobacteriales
KDR40617	35.9	52.99	117	72	2	23	138	26	140	3e-12	69.7	Burkholderia glathei	Bacteria	Proteobacteria	Betaproteobacteria	Burkholderiales
WP_023583698	34.13	55.56	126	81	2	6	130	2	126	3e-12	69.3	Proteus hauseri	Bacteria	Proteobacteria	Gammaproteobacteria	Enterobacteriales
WP_008218079	34.13	56.35	126	81	2	6	130	2	126	4e-12	68.9	Vibrionales	Bacteria	Proteobacteria	Gammaproteobacteria
WP_017104303	34.13	56.35	126	81	2	6	130	2	126	4e-12	68.9	Vibrio tasmaniensis	Bacteria	Proteobacteria	Gammaproteobacteria	Vibrionales
WP_029528012	38.17	51.91	131	77	3	9	138	5	132	5e-12	68.9	Polaromonas glacialis	Bacteria	Proteobacteria	Betaproteobacteria	Burkholderiales
WP_006869933	33.33	54.9	102	66	1	37	138	6	105	6e-12	68.2	Legionella drancourtii	Bacteria	Proteobacteria	Gammaproteobacteria	Legionellales
AIS58277	34.92	53.97	126	80	2	6	130	2	126	9e-12	68.2	Vibrio coralliilyticus	Bacteria	Proteobacteria	Gammaproteobacteria	Vibrionales
WP_013395636	34.59	52.63	133	81	3	10	138	2	132	1e-11	67.8	Achromobacter xylosoxidans	Bacteria	Proteobacteria	Betaproteobacteria	Burkholderiales
WP_027210224	37.5	52.68	112	67	2	28	138	23	132	1e-11	67.8	Burkholderia sp. WSM2232	Bacteria	Proteobacteria	Betaproteobacteria	Burkholderiales
AIW22888	33.86	54.33	127	82	2	6	131	2	127	1e-11	67.4	Vibrio coralliilyticus	Bacteria	Proteobacteria	Gammaproteobacteria	Vibrionales
KGT34691	33.88	55.37	121	78	2	11	130	7	126	2e-11	67.0	Vibrio parahaemolyticus	Bacteria	Proteobacteria	Gammaproteobacteria	Vibrionales
WP_026637031	31.71	55.28	123	81	2	17	138	6	126	2e-11	67.0	Duganella zoogloeoides	Bacteria	Proteobacteria	Betaproteobacteria	Burkholderiales
WP_015961533	30.53	55.73	131	76	4	2	123	6	130	2e-11	67.4	Legionella pneumophila	Bacteria	Proteobacteria	Gammaproteobacteria	Legionellales
WP_012130177	34.38	53.12	128	82	2	4	130	16	142	2e-11	67.4	Vibrio campbellii	Bacteria	Proteobacteria	Gammaproteobacteria	Vibrionales
WP_017422919	34.13	53.97	126	81	2	6	130	2	126	2e-11	67.0	Vibrio vulnificus	Bacteria	Proteobacteria	Gammaproteobacteria	Vibrionales
AIL72744	34.43	54.92	122	78	2	10	130	6	126	3e-11	66.6	Vibrio vulnificus	Bacteria	Proteobacteria	Gammaproteobacteria	Vibrionales
WP_011081161	34.13	53.97	126	81	2	6	130	2	126	3e-11	66.6	Vibrio vulnificus	Bacteria	Proteobacteria	Gammaproteobacteria	Vibrionales
WP_003205962	34.13	52.38	126	79	3	6	130	2	124	3e-11	66.6	Pseudomonas	Bacteria	Proteobacteria	Gammaproteobacteria	Pseudomonadales
WP_023402805	37.61	54.13	109	67	1	23	130	18	126	4e-11	66.2	Vibrio halioticoli	Bacteria	Proteobacteria	Gammaproteobacteria	Vibrionales
WP_015727855	34.43	54.1	122	78	2	10	130	6	126	4e-11	66.2	Vibrio vulnificus	Bacteria	Proteobacteria	Gammaproteobacteria	Vibrionales
WP_018576406	35.29	63.53	85	54	1	40	123	46	130	5e-11	66.2	Legionella shakespearei	Bacteria	Proteobacteria	Gammaproteobacteria	Legionellales
WP_017028196	33.33	53.97	126	82	2	6	130	2	126	5e-11	65.9	Vibrio breoganii	Bacteria	Proteobacteria	Gammaproteobacteria	Vibrionales
WP_015445006	31.62	56.62	136	87	5	2	132	6	140	5e-11	66.2	Legionella pneumophila	Bacteria	Proteobacteria	Gammaproteobacteria	Legionellales
WP_021018080	34.13	53.17	126	81	2	6	130	2	126	6e-11	65.9	Vibrio campbellii	Bacteria	Proteobacteria	Gammaproteobacteria	Vibrionales
WP_017005152	33.33	52.38	126	82	2	6	130	2	126	8e-11	65.5	Enterovibrio norvegicus	Bacteria	Proteobacteria	Gammaproteobacteria	Vibrionales
WP_017031481	33.33	53.97	126	82	2	6	130	2	126	9e-11	65.5	Vibrio breoganii	Bacteria	Proteobacteria	Gammaproteobacteria	Vibrionales
ETS32045	31.45	55.65	124	83	2	9	131	5	127	9e-11	65.5	Photorhabdus temperata subsp. khanii NC19	Bacteria	Proteobacteria	Gammaproteobacteria	Enterobacteriales
WP_012397034	33.33	52.38	126	82	2	6	130	2	126	1e-10	64.7	Vibrio tapetis	Bacteria	Proteobacteria	Gammaproteobacteria	Vibrionales
WP_023111630	33.6	51.2	125	80	2	14	137	9	131	2e-10	64.3	Pseudomonas aeruginosa	Bacteria	Proteobacteria	Gammaproteobacteria	Pseudomonadales
WP_017245153	32.61	50	138	85	3	1	137	1	131	2e-10	64.3	Pseudomonas stutzeri	Bacteria	Proteobacteria	Gammaproteobacteria	Pseudomonadales
WP_011947260	32.94	63.53	85	56	1	40	123	46	130	2e-10	64.3	Legionella pneumophila	Bacteria	Proteobacteria	Gammaproteobacteria	Legionellales
WP_005378557	31.75	53.97	126	84	2	6	130	2	126	2e-10	63.9	Vibrio alginolyticus	Bacteria	Proteobacteria	Gammaproteobacteria	Vibrionales
WP_018418977	34.59	49.62	133	81	3	10	138	2	132	3e-10	63.9	Burkholderia sp. WSM4176	Bacteria	Proteobacteria	Betaproteobacteria	Burkholderiales
WP_005391098	33.61	54.1	122	79	2	10	130	6	126	3e-10	63.9	Vibrio alginolyticus	Bacteria	Proteobacteria	Gammaproteobacteria	Vibrionales
AHK19129	34.48	53.45	116	73	2	7	122	3	115	4e-10	63.5	Yersinia similis	Bacteria	Proteobacteria	Gammaproteobacteria	Enterobacteriales
WP_021219091	32.61	49.28	138	85	3	1	137	1	131	5e-10	63.2	Pseudomonas aeruginosa group	Bacteria	Proteobacteria	Gammaproteobacteria	Pseudomonadales
WP_031281455	30.65	54.84	124	84	2	9	131	5	127	5e-10	63.2	Photorhabdus temperata	Bacteria	Proteobacteria	Gammaproteobacteria	Enterobacteriales
WP_021326226	30.65	54.84	124	84	2	9	131	5	127	5e-10	63.2	Photorhabdus temperata	Bacteria	Proteobacteria	Gammaproteobacteria	Enterobacteriales
WP_005158289	33.62	53.45	116	74	2	7	122	3	115	5e-10	63.2	Yersinia enterocolitica	Bacteria	Proteobacteria	Gammaproteobacteria	Enterobacteriales
WP_022602507	32.54	53.17	126	83	2	6	130	2	126	5e-10	63.2	Vibrio nigripulchritudo	Bacteria	Proteobacteria	Gammaproteobacteria	Vibrionales
WP_031438562	29.93	52.55	137	89	3	6	138	1	134	6e-10	63.2	Methylobacter tundripaludum	Bacteria	Proteobacteria	Gammaproteobacteria	Methylococcales
WP_011193299	33.62	53.45	116	74	2	7	122	3	115	6e-10	63.2	Yersinia pseudotuberculosis	Bacteria	Proteobacteria	Gammaproteobacteria	Enterobacteriales
WP_016263389	32.33	52.63	133	86	3	6	137	2	131	6e-10	62.8	Pseudomonas aeruginosa	Bacteria	Proteobacteria	Gammaproteobacteria	Pseudomonadales
WP_024589673	30.95	53.17	126	85	2	6	130	2	126	7e-10	62.8	Pseudoalteromonas	Bacteria	Proteobacteria	Gammaproteobacteria	Alteromonadales
WP_017788940	32.79	54.1	122	80	2	10	130	6	126	7e-10	62.8	Vibrio vulnificus	Bacteria	Proteobacteria	Gammaproteobacteria	Vibrionales
WP_013088414	35.4	53.98	113	68	2	8	117	37	147	1e-09	62.8	Burkholderia sp. CCGE1002	Bacteria	Proteobacteria	Betaproteobacteria	Burkholderiales
WP_022613287	33.33	52.38	126	82	2	6	130	2	126	1e-09	62.0	Vibrio nigripulchritudo	Bacteria	Proteobacteria	Gammaproteobacteria	Vibrionales
WP_012105952	32.76	52.59	116	75	2	7	122	3	115	1e-09	62.0	Yersinia pseudotuberculosis	Bacteria	Proteobacteria	Gammaproteobacteria	Enterobacteriales
WP_006647076	31.5	55.91	127	83	3	6	130	2	126	2e-09	61.6	Photobacterium sp. SKA34	Bacteria	Proteobacteria	Gammaproteobacteria	Vibrionales
WP_000127364	34.55	57.27	110	69	3	23	130	18	126	2e-09	61.6	Vibrio cholerae	Bacteria	Proteobacteria	Gammaproteobacteria	Vibrionales
WP_025767129	32.79	57.38	122	78	4	11	130	7	126	2e-09	61.2	Vibrio parahaemolyticus	Bacteria	Proteobacteria	Gammaproteobacteria	Vibrionales
WP_012465194	30	54.17	120	81	2	19	137	18	135	3e-09	61.2	Chlorobium limicola	Bacteria	Chlorobi	Chlorobia	Chlorobiales
WP_010799450	31.62	52.99	117	77	2	23	138	18	132	3e-09	61.2	Pseudomonas sp. HPB0071	Bacteria	Proteobacteria	Gammaproteobacteria	Pseudomonadales
WP_024063553	32.76	52.59	116	75	2	7	122	3	115	4e-09	60.5	Yersinia pseudotuberculosis	Bacteria	Proteobacteria	Gammaproteobacteria	Enterobacteriales
WP_005237573	33.78	64.86	74	49	0	28	101	4	77	7e-09	59.7	Acinetobacter sp. NIPH 2171	Bacteria	Proteobacteria	Gammaproteobacteria	Pseudomonadales
WP_017103705	30.16	52.38	126	86	2	6	130	2	126	8e-09	59.7	Vibrio tasmaniensis	Bacteria	Proteobacteria	Gammaproteobacteria	Vibrionales
WP_029967413	32.14	53.57	112	73	2	28	138	23	132	9e-09	59.7	Burkholderia sp. URHA0054	Bacteria	Proteobacteria	Betaproteobacteria	Burkholderiales
ERH41273	32.56	63.95	86	56	2	48	131	3	88	1e-08	58.9	Legionella pneumophila str. Leg01/53	Bacteria	Proteobacteria	Gammaproteobacteria	Legionellales
WP_011744532	30	51.67	120	81	2	19	137	8	125	1e-08	59.3	Chlorobium phaeobacteroides	Bacteria	Chlorobi	Chlorobia	Chlorobiales
WP_010637464	31.34	53.73	134	88	3	7	138	6	137	2e-08	58.9	Acidithiobacillus thiooxidans	Bacteria	Proteobacteria	Gammaproteobacteria	Acidithiobacillales
WP_005418890	30.16	51.59	126	86	2	6	130	2	126	2e-08	58.9	Aliivibrio fischeri	Bacteria	Proteobacteria	Gammaproteobacteria	Vibrionales
WP_011711497	31.4	54.55	121	81	2	11	130	7	126	2e-08	58.5	Shewanella sp. ANA-3	Bacteria	Proteobacteria	Gammaproteobacteria	Alteromonadales
WP_015158626	34.23	53.15	111	71	2	22	130	20	130	3e-08	58.5	Chamaesiphon minutus	Bacteria	Cyanobacteria	Oscillatoriophycideae	Chroococcales
WP_029524685	30.77	50.43	117	78	2	22	137	17	131	3e-08	58.2	Polaromonas glacialis	Bacteria	Proteobacteria	Betaproteobacteria	Burkholderiales
WP_031364381	31.62	50.43	117	77	2	23	138	18	132	5e-08	57.4	Burkholderia sordidicola	Bacteria	Proteobacteria	Betaproteobacteria	Burkholderiales
WP_006087348	30.58	54.55	121	82	2	11	130	7	126	5e-08	57.4	Shewanella baltica	Bacteria	Proteobacteria	Gammaproteobacteria	Alteromonadales
EWS52756	34.78	52.17	115	69	3	1	112	4	115	1e-07	56.2	Methylibium sp. T29	Bacteria	Proteobacteria	Betaproteobacteria	Burkholderiales
WP_027978458	29.55	51.52	132	87	3	10	137	2	131	2e-07	55.8	gamma proteobacterium L18	Bacteria	Proteobacteria	Gammaproteobacteria
AIB37882	31.03	48.28	116	75	2	13	128	8	118	7e-07	54.3	Pseudomonas simiae	Bacteria	Proteobacteria	Gammaproteobacteria	Pseudomonadales
WP_017702490	30.17	51.72	116	76	2	10	122	2	115	8e-07	54.3	Pseudomonas syringae	Bacteria	Proteobacteria	Gammaproteobacteria	Pseudomonadales
EES51460	30.08	47.97	123	82	2	6	127	2	121	8e-07	53.9	Leptospirillum ferrodiazotrophum	Bacteria	Nitrospirae	Nitrospirales	Nitrospiraceae
GAL14568	38.36	61.64	73	44	1	6	78	2	73	9e-07	53.1	Vibrio sp. C7	Bacteria	Proteobacteria	Gammaproteobacteria	Vibrionales
WP_025102145	31.06	50.76	132	85	3	10	137	2	131	1e-06	53.5	Burkholderia sp. A1	Bacteria	Proteobacteria	Betaproteobacteria	Burkholderiales
WP_020328017	38.33	63.33	60	37	0	72	131	1	60	1e-06	52.4	Vibrio fluvialis	Bacteria	Proteobacteria	Gammaproteobacteria	Vibrionales
EQD24476	30.08	47.97	123	82	2	6	127	56	175	1e-06	53.9	Leptospirillum sp. Group IV 'UBA BS'	Bacteria	Nitrospirae	Nitrospirales	Nitrospiraceae
WP_008370630	29.91	48.72	117	77	2	9	122	1	115	4e-06	52.0	Pseudomonas sp. M47T1	Bacteria	Proteobacteria	Gammaproteobacteria	Pseudomonadales
WP_011833261	31.25	49.11	112	72	2	6	116	5	112	6e-06	52.4	Methanocorpusculum labreanum	Archaea	Euryarchaeota	Methanomicrobia	Methanomicrobiales
WP_015497422	29.75	47.93	121	81	2	3	123	6	122	7e-06	52.4	Octadecabacter arcticus	Bacteria	Proteobacteria	Alphaproteobacteria	Rhodobacterales
WP_022948669	32.46	48.25	114	70	3	9	119	2	111	8e-06	51.2	Methylohalobius crimeensis	Bacteria	Proteobacteria	Gammaproteobacteria	Methylococcales
KGS31076	35.71	61.43	70	44	1	1	70	1	69	2e-05	49.3	Burkholderia pseudomallei MSHR5569	Bacteria	Proteobacteria	Betaproteobacteria	Burkholderiales
WP_003380665	38.37	56.98	86	50	2	6	91	2	84	3e-05	50.8	Pseudomonas syringae	Bacteria	Proteobacteria	Gammaproteobacteria	Pseudomonadales
WP_017700404	37.21	56.98	86	51	2	6	91	2	84	4e-05	50.4	Pseudomonas syringae	Bacteria	Proteobacteria	Gammaproteobacteria	Pseudomonadales
WP_004548236	35.23	54.55	88	54	2	51	137	1	86	7e-05	48.1	Burkholderia pseudomallei	Bacteria	Proteobacteria	Betaproteobacteria	Burkholderiales
WP_025030041	31.5	50.39	127	73	4	2	123	5	122	8e-05	49.7	Nitratireductor aquibiodomus	Bacteria	Proteobacteria	Alphaproteobacteria	Rhizobiales
WP_024420588	37.21	55.81	86	51	2	6	91	2	84	9e-05	49.7	Pseudomonas avellanae	Bacteria	Proteobacteria	Gammaproteobacteria	Pseudomonadales
WP_019331645	37.21	55.81	86	51	2	6	91	2	84	0.0001	49.3	Pseudomonas syringae	Bacteria	Proteobacteria	Gammaproteobacteria	Pseudomonadales
WP_017708082	37.21	55.81	86	51	2	6	91	2	84	0.0001	49.3	Pseudomonas syringae	Bacteria	Proteobacteria	Gammaproteobacteria	Pseudomonadales
WP_018454586	36.7	49.54	109	51	4	1	106	35	128	0.0002	47.8	Bradyrhizobium sp. WSM4349	Bacteria	Proteobacteria	Alphaproteobacteria	Rhizobiales
WP_005736286	38.46	53.85	78	46	1	14	91	9	84	0.0003	48.1	Pseudomonas amygdali	Bacteria	Proteobacteria	Gammaproteobacteria	Pseudomonadales
WP_023083689	30.15	50.74	136	89	4	2	136	5	135	0.0004	47.4	Pseudomonas aeruginosa	Bacteria	Proteobacteria	Gammaproteobacteria	Pseudomonadales
WP_006282568	29.9	48.45	97	58	1	6	92	4	100	0.0005	47.0	Prevotella bryantii	Bacteria	Bacteroidetes	Bacteroidia	Bacteroidales
WP_007010048	30.08	49.59	123	80	3	2	123	5	122	0.0009	46.6	Nitratireductor aquibiodomus	Bacteria	Proteobacteria	Alphaproteobacteria	Rhizobiales
AHK15727	31.34	58.21	67	46	0	6	72	2	68	0.001	45.8	Thalassolituus oleivorans R6-15	Bacteria	Proteobacteria	Gammaproteobacteria	Oceanospirillales
WP_031559187	35.38	58.46	65	42	0	6	70	4	68	0.002	45.8	Lactococcus lactis	Bacteria	Firmicutes	Bacilli	Lactobacillales
YP_008702752	35.38	58.46	65	42	0	6	70	14	78	0.002	45.8	Lactococcus lactis subsp. lactis KLDS 4.0325	Bacteria	Firmicutes	Bacilli	Lactobacillales
WP_020506233	32.84	45.52	134	71	5	6	131	9	131	0.003	45.4	Lamprocystis purpurea	Bacteria	Proteobacteria	Gammaproteobacteria	Chromatiales
WP_005792959	34.62	46.15	130	70	3	22	138	17	144	0.003	44.3	Acidovorax delafieldii	Bacteria	Proteobacteria	Betaproteobacteria	Burkholderiales
WP_014498608	30.95	49.21	126	79	4	1	123	1	121	0.003	45.1	Bradyrhizobium	Bacteria	Proteobacteria	Alphaproteobacteria	Rhizobiales
WP_028152384	30.95	49.21	126	79	4	1	123	1	121	0.004	45.1	Bradyrhizobium japonicum	Bacteria	Proteobacteria	Alphaproteobacteria	Rhizobiales
WP_019118543	30.1	41.75	103	69	1	10	112	7	106	0.004	44.7	Anaerococcus obesiensis	Bacteria	Firmicutes	Clostridia	Clostridiales
WP_016502696	30.1	41.75	103	69	1	10	112	7	106	0.005	44.3	Streptococcus agalactiae	Bacteria	Firmicutes	Bacilli	Lactobacillales
ETO96838	29.84	41.13	124	75	2	8	131	4	115	0.005	44.3	Lachnoanaerobaculum sp. MSX33	Bacteria	Firmicutes	Clostridia	Clostridiales
WP_009664132	29.84	41.13	124	75	2	8	131	4	115	0.006	44.3	Lachnoanaerobaculum sp. ICM7	Bacteria	Firmicutes	Clostridia	Clostridiales
WP_001089847	30.1	41.75	103	69	1	10	112	7	106	0.006	44.3	Streptococcus agalactiae	Bacteria	Firmicutes	Bacilli	Lactobacillales
WP_026921850	35.29	54.41	68	44	0	6	73	11	78	0.007	44.3	Glomeribacter sp. 1016415	Bacteria	Proteobacteria	Betaproteobacteria	Burkholderiales
WP_016420211	40	60	50	30	0	10	59	7	56	0.008	43.9	Capnocytophaga granulosa	Bacteria	Bacteroidetes	Flavobacteriia	Flavobacteriales
WP_021627624	40	60	50	30	0	10	59	7	56	0.009	43.9	Capnocytophaga sp. oral taxon 863	Bacteria	Bacteroidetes	Flavobacteriia	Flavobacteriales
WP_026914622	29.75	43.8	121	59	3	5	114	2	107	0.009	43.5	Gramella portivictoriae	Bacteria	Bacteroidetes	Flavobacteriia	Flavobacteriales
WP_013961679	35.82	50.75	67	43	0	2	68	3	69	0.017	43.1	Roseobacter litoralis	Bacteria	Proteobacteria	Alphaproteobacteria	Rhodobacterales
EPZ14584	39.06	56.25	64	39	0	7	70	8	71	0.041	42.0	Thauera terpenica 58Eu	Bacteria	Proteobacteria	Betaproteobacteria	Rhodocyclales
WP_011697091	40.74	57.41	54	32	0	6	59	3	56	0.044	42.0	Syntrophobacter fumaroxidans	Bacteria	Proteobacteria	Deltaproteobacteria	Syntrophobacterales
AHG64691	31.91	43.62	94	60	1	23	116	22	111	0.052	41.6	Advenella mimigardefordensis DPN7	Bacteria	Proteobacteria	Betaproteobacteria	Burkholderiales
WP_021825025	30	46.92	130	81	4	5	131	27	149	0.054	41.6	Prevotella salivae	Bacteria	Bacteroidetes	Bacteroidia	Bacteroidales
WP_014880291	37.68	52.17	69	42	1	1	68	11	79	0.057	41.6	Phaeobacter inhibens	Bacteria	Proteobacteria	Alphaproteobacteria	Rhodobacterales
WP_031347332	39.06	56.25	64	39	0	7	70	8	71	0.061	41.6	Thauera terpenica	Bacteria	Proteobacteria	Betaproteobacteria	Rhodocyclales
WP_005664143	37.93	55.17	58	35	1	4	61	3	59	0.11	40.8	Massilia timonae	Bacteria	Proteobacteria	Betaproteobacteria	Burkholderiales
WP_027556462	30.77	49.04	104	67	2	21	123	22	121	0.12	40.8	Bradyrhizobium sp. Cp5.3	Bacteria	Proteobacteria	Alphaproteobacteria	Rhizobiales
WP_015515777	33.33	55.56	63	42	0	5	67	3	65	0.13	40.4	Eubacterium rectale	Bacteria	Firmicutes	Clostridia	Clostridiales
WP_027259568	30.19	44.34	106	70	1	11	116	1	102	0.14	40.4	Leisingera aquimarina	Bacteria	Proteobacteria	Alphaproteobacteria	Rhodobacterales
WP_018289577	32.88	53.42	73	48	1	1	73	4	75	0.14	40.4	Verrucomicrobium sp. 3C	Bacteria	Verrucomicrobia	Verrucomicrobiae	Verrucomicrobiales
WP_021004668	42.65	52.94	68	37	1	23	90	18	83	0.14	40.4	Variovorax paradoxus	Bacteria	Proteobacteria	Betaproteobacteria	Burkholderiales
WP_015496027	30	43.64	110	73	1	7	116	2	107	0.15	40.4	Octadecabacter arcticus	Bacteria	Proteobacteria	Alphaproteobacteria	Rhodobacterales
WP_018234439	34.23	45.95	111	60	4	6	112	3	104	0.17	40.0	Thioalkalivibrio thiocyanodenitrificans	Bacteria	Proteobacteria	Gammaproteobacteria	Chromatiales
EQM72216	30.08	45.53	123	69	4	29	136	12	132	0.18	40.0	Pseudomonas stutzeri MF28	Bacteria	Proteobacteria	Gammaproteobacteria	Pseudomonadales
WP_028875162	29.63	40.74	108	70	1	9	116	5	106	0.24	39.7	Tepidiphilus margaritifer	Bacteria	Proteobacteria	Betaproteobacteria	Hydrogenophilales
BAO83137	47.83	58.7	46	24	0	23	68	22	67	0.24	39.7	Comamonadaceae bacterium B1	Bacteria	Proteobacteria	Betaproteobacteria	Burkholderiales
WP_025137699	40	56.36	55	32	1	7	61	3	56	0.27	39.7	Achromobacter sp. DH1f	Bacteria	Proteobacteria	Betaproteobacteria	Burkholderiales
WP_024504936	30.17	43.97	116	75	2	11	123	11	123	0.28	39.7	Mesorhizobium ciceri	Bacteria	Proteobacteria	Alphaproteobacteria	Rhizobiales
WP_026149463	33.33	53.03	66	44	0	3	68	4	69	0.3	39.7	Sphingobium xenophagum	Bacteria	Proteobacteria	Alphaproteobacteria	Sphingomonadales
KEH09862	38.46	65.38	52	31	1	12	62	6	57	0.31	39.7	Delftia tsuruhatensis	Bacteria	Proteobacteria	Betaproteobacteria	Burkholderiales
WP_022150056	29.9	50.52	97	56	2	7	92	5	100	0.32	39.3	Prevotella sp. CAG:1320	Bacteria	Bacteroidetes	Bacteroidia	Bacteroidales
WP_011665440	36.84	52.63	57	36	0	3	59	4	60	0.33	39.3	Rhodopseudomonas palustris	Bacteria	Proteobacteria	Alphaproteobacteria	Rhizobiales
WP_023103847	29.57	48.7	115	76	3	2	115	5	115	0.35	39.3	Pseudomonas aeruginosa	Bacteria	Proteobacteria	Gammaproteobacteria	Pseudomonadales
EXI80471	35.94	51.56	64	41	0	7	70	4	67	0.36	39.3	Candidatus Accumulibacter sp. BA-92	Bacteria	Proteobacteria	Betaproteobacteria	Candidatus
WP_012250689	36.36	56.36	55	35	0	7	61	4	58	0.5	38.9	Bordetella petrii	Bacteria	Proteobacteria	Betaproteobacteria	Burkholderiales
KGQ15230	41.38	65.52	58	31	2	10	64	2	59	0.52	38.9	Proteus mirabilis	Bacteria	Proteobacteria	Gammaproteobacteria	Enterobacteriales
AIJ35246	32	56	50	34	0	10	59	7	56	0.53	38.9	Porphyromonas gingivalis	Bacteria	Bacteroidetes	Bacteroidia	Bacteroidales
WP_009243278	35.59	57.63	59	38	0	9	67	7	65	0.56	38.9	unclassified Lachnospiraceae	Bacteria	Firmicutes	Clostridia	Clostridiales
WP_015328737	44.64	53.57	56	30	1	12	67	11	65	0.64	38.5	Chamaesiphon minutus	Bacteria	Cyanobacteria	Oscillatoriophycideae	Chroococcales
WP_004847976	35.59	57.63	59	38	0	9	67	42	100	0.65	38.5	[Ruminococcus] torques	Bacteria	Firmicutes	Clostridia	Clostridiales
WP_021998777	39.22	56.86	51	31	0	9	59	8	58	0.67	38.5	Ruminococcus sp. CAG:724	Bacteria	Firmicutes	Clostridia	Clostridiales
WP_013958593	32.81	51.56	64	43	0	7	70	4	67	0.7	38.5	Cupriavidus necator	Bacteria	Proteobacteria	Betaproteobacteria	Burkholderiales
WP_027348210	30	48.33	60	42	0	10	69	7	66	0.72	36.6	Helcococcus sueciensis	Bacteria	Firmicutes	Clostridia	Clostridiales
KCZ47201	37.74	54.72	53	33	0	7	59	8	60	0.76	38.5	Hyphomonas sp. CY54-11-8	Bacteria	Proteobacteria	Alphaproteobacteria	Rhodobacterales
WP_003291354	31.43	52.86	70	48	0	2	71	5	74	0.77	38.1	Pseudomonas stutzeri	Bacteria	Proteobacteria	Gammaproteobacteria	Pseudomonadales
WP_029050220	32.81	54.69	64	43	0	7	70	4	67	0.87	38.1	Cupriavidus sp. amp6	Bacteria	Proteobacteria	Betaproteobacteria	Burkholderiales
CDO00557	32.69	59.62	52	34	1	10	61	6	56	0.99	35.8	Photobacterium phosphoreum ANT220	Bacteria	Proteobacteria	Gammaproteobacteria	Vibrionales
WP_032131074	29.85	50.75	67	47	0	5	71	2	68	1	38.1	Weeksella sp. FF8	Bacteria	Bacteroidetes	Flavobacteriia	Flavobacteriales
WP_022436999	33.9	54.24	59	38	1	10	67	3	61	1.1	38.1	Prevotella sp. CAG:279	Bacteria	Bacteroidetes	Bacteroidia	Bacteroidales
WP_006463973	30.65	54.84	62	43	0	7	68	4	65	1.1	38.1	Herbaspirillum frisingense	Bacteria	Proteobacteria	Betaproteobacteria	Burkholderiales
WP_021250313	29.91	40.19	107	71	1	9	115	5	107	1.1	37.7	Thauera terpenica	Bacteria	Proteobacteria	Betaproteobacteria	Rhodocyclales
ABQ02364	33.75	55	80	41	3	18	87	12	89	1.1	37.7	Oxyuranus scutellatus	Eukaryota	Metazoa	Chordata	Craniata
WP_028070927	33.33	55.07	69	41	3	26	92	72	137	1.2	38.1	Sphingobacterium thalpophilum	Bacteria	Bacteroidetes	Sphingobacteriia	Sphingobacteriales
ADM99906	29.75	44.63	121	75	4	10	124	7	123	1.2	37.7	Dickeya dadantii 3937	Bacteria	Proteobacteria	Gammaproteobacteria	Enterobacteriales
WP_033112408	29.75	44.63	121	75	4	10	124	2	118	1.3	37.7	Dickeya dadantii	Bacteria	Proteobacteria	Gammaproteobacteria	Enterobacteriales
WP_028298595	33.71	42.7	89	44	2	23	96	13	101	1.3	37.7	Olivibacter sitiensis	Bacteria	Bacteroidetes	Sphingobacteriia	Sphingobacteriales
KFA99403	32.97	46.15	91	51	2	5	90	102	187	1.3	37.7	Vibrio sp. ER1A	Bacteria	Proteobacteria	Gammaproteobacteria	Vibrionales
WP_006069933	32.97	46.15	91	51	2	5	90	102	187	1.4	37.7	Vibrio shilonii	Bacteria	Proteobacteria	Gammaproteobacteria	Vibrionales
WP_018593277	36.54	55.77	52	33	0	10	61	8	59	1.5	37.4	Blautia producta	Bacteria	Firmicutes	Clostridia	Clostridiales
WP_026638917	35.48	51.61	62	40	0	7	68	4	65	1.6	37.4	Bordetella petrii	Bacteria	Proteobacteria	Betaproteobacteria	Burkholderiales
KGA90504	48.84	62.79	43	21	1	23	64	17	59	1.6	37.4	Proteus mirabilis	Bacteria	Proteobacteria	Gammaproteobacteria	Enterobacteriales
WP_023308158	40.68	59.32	59	32	2	10	65	2	60	1.7	37.4	Escherichia coli	Bacteria	Proteobacteria	Gammaproteobacteria	Enterobacteriales
WP_009394818	32.14	45.54	112	71	3	6	116	2	109	1.7	37.4	Pseudomonas putida	Bacteria	Proteobacteria	Gammaproteobacteria	Pseudomonadales
ABQ02363	33.75	55	80	41	3	18	87	12	89	1.7	37.4	Oxyuranus scutellatus	Eukaryota	Metazoa	Chordata	Craniata
GAL27953	34.62	48.72	78	46	1	5	82	102	174	1.8	37.4	Vibrio variabilis	Bacteria	Proteobacteria	Gammaproteobacteria	Vibrionales
AAZ82863	33.75	55	80	41	3	18	87	12	89	1.8	37.4	Oxyuranus scutellatus	Eukaryota	Metazoa	Chordata	Craniata
AAZ82865	33.75	55	80	41	3	18	87	12	89	1.8	37.4	Oxyuranus scutellatus	Eukaryota	Metazoa	Chordata	Craniata
AAQ18386	33.75	55	80	41	3	18	87	13	90	1.9	37.4	Oxyuranus scutellatus	Eukaryota	Metazoa	Chordata	Craniata
ACF60706	31.76	55.29	85	46	3	13	87	20	102	1.9	37.4	Bungarus fasciatus	Eukaryota	Metazoa	Chordata	Craniata
WP_012777681	36.67	51.67	60	37	1	15	74	12	70	1.9	37.4	Methylovorus glucosotrophus	Bacteria	Proteobacteria	Betaproteobacteria	Methylophilales
WP_007682943	29.69	51.56	64	45	0	7	70	8	71	2.1	37.0	Novosphingobium sp. AP12	Bacteria	Proteobacteria	Alphaproteobacteria	Sphingomonadales
GAL22505	34.62	48.72	78	46	1	5	82	102	174	2.1	37.0	Vibrio maritimus	Bacteria	Proteobacteria	Gammaproteobacteria	Vibrionales
WP_013501853	35.85	54.72	53	34	0	7	59	8	60	2.3	37.0	Rhodopseudomonas palustris	Bacteria	Proteobacteria	Alphaproteobacteria	Rhizobiales
WP_011288070	32.81	53.12	64	43	0	7	70	34	97	2.3	37.0	Dechloromonas aromatica	Bacteria	Proteobacteria	Betaproteobacteria	Rhodocyclales
WP_012110756	37.74	50.94	53	33	0	7	59	8	60	2.3	37.0	Parvibaculum lavamentivorans	Bacteria	Proteobacteria	Alphaproteobacteria	Rhizobiales
CAH25743	31.4	54.65	86	47	3	12	87	14	97	2.4	37.0	Bungarus fasciatus	Eukaryota	Metazoa	Chordata	Craniata
CAH25744	31.4	54.65	86	47	3	12	87	23	106	2.5	37.0	Bungarus fasciatus	Eukaryota	Metazoa	Chordata	Craniata
KGC10878	35.48	51.61	62	40	0	7	68	4	65	2.5	37.0	Burkholderia mallei	Bacteria	Proteobacteria	Betaproteobacteria	Burkholderiales
WP_024728932	33.96	56.6	53	35	0	9	61	7	59	2.6	37.0	Clostridiales bacterium VE202-09	Bacteria	Firmicutes	Clostridia	Clostridiales
AEM23749	31.4	54.65	86	47	3	12	87	16	99	2.6	37.0	Bungarus fasciatus	Eukaryota	Metazoa	Chordata	Craniata
KDR86529	45.95	62.16	37	20	0	23	59	12	48	2.6	37.0	Agrobacterium tumefaciens GW4	Bacteria	Proteobacteria	Alphaproteobacteria	Rhizobiales
AAC27861	31.4	54.65	86	47	3	12	87	23	106	2.8	37.0	Bungarus fasciatus	Eukaryota	Metazoa	Chordata	Craniata
CAH25760	31.4	54.65	86	47	3	12	87	23	106	2.8	37.0	Bungarus fasciatus	Eukaryota	Metazoa	Chordata	Craniata
CAH25770	31.76	54.12	85	46	3	13	87	24	106	2.8	37.0	Bungarus slowinskii	Eukaryota	Metazoa	Chordata	Craniata
CAH25762	34.62	56.41	78	39	3	20	87	31	106	3	36.6	Bungarus sindanus	Eukaryota	Metazoa	Chordata	Craniata
EXI84469	37.5	58.33	48	30	0	23	70	20	67	3	36.6	Candidatus Accumulibacter sp. BA-93	Bacteria	Proteobacteria	Betaproteobacteria	Candidatus
WP_021119894	32.31	53.85	65	43	1	6	70	9	72	3	36.6	Salipiger mucosus	Bacteria	Proteobacteria	Alphaproteobacteria	Rhodobacterales
WP_027441674	29.73	42.34	111	74	2	6	116	3	109	3.1	36.6	Ponticaulis koreensis	Bacteria	Proteobacteria	Alphaproteobacteria	Rhodobacterales
AAL66795	32.94	54.12	85	45	3	13	87	24	106	3.3	36.6	Aspidelaps scutatus	Eukaryota	Metazoa	Chordata	Craniata
GAL33141	32.97	46.15	91	51	2	5	90	102	187	3.5	36.6	Vibrio maritimus	Bacteria	Proteobacteria	Gammaproteobacteria	Vibrionales
WP_021661975	33.93	50	56	37	0	6	61	4	59	3.5	36.6	Porphyromonas gingivalis	Bacteria	Bacteroidetes	Bacteroidia	Bacteroidales
KGL56428	33.93	50	56	37	0	6	61	2	57	3.7	36.2	Porphyromonas sp. UQD_349_COT-052_OH4946	Bacteria	Bacteroidetes	Bacteroidia	Bacteroidales
WP_002537920	42.65	51.47	68	28	3	18	82	115	174	4	36.2	Grimontia sp. AK16	Bacteria	Proteobacteria	Gammaproteobacteria	Vibrionales
WP_013300226	35.85	52.83	53	34	0	7	59	8	60	4.1	36.2	Parvularcula bermudensis	Bacteria	Proteobacteria	Alphaproteobacteria	Parvularculales
WP_012768503	39.29	58.93	56	31	2	10	62	2	57	4.2	36.2	Dickeya zeae	Bacteria	Proteobacteria	Gammaproteobacteria	Enterobacteriales
WP_008186079	38.89	53.7	54	32	1	7	59	4	57	4.2	36.2	Moorea producens	Bacteria	Cyanobacteria	Oscillatoriophycideae	Oscillatoriales
WP_014844005	30.77	55.38	65	44	1	6	70	2	65	4.7	36.2	Legionella pneumophila	Bacteria	Proteobacteria	Gammaproteobacteria	Legionellales
WP_021644795	33.93	50	56	37	0	6	61	23	78	4.7	36.2	Bacteroides pyogenes	Bacteria	Bacteroidetes	Bacteroidia	Bacteroidales
EVU12063	33.33	48.72	78	47	1	5	82	53	125	4.8	35.4	Vibrio parahaemolyticus V-223/04	Bacteria	Proteobacteria	Gammaproteobacteria	Vibrionales
WP_027512929	36.96	60.87	46	29	0	23	68	24	69	4.8	36.2	Rhizobium sullae	Bacteria	Proteobacteria	Alphaproteobacteria	Rhizobiales
WP_029728389	32.26	53.23	62	42	0	7	68	8	69	5	36.2	Sinorhizobium meliloti	Bacteria	Proteobacteria	Alphaproteobacteria	Rhizobiales
ACF60696	32.94	52.94	85	45	3	13	87	20	102	5.2	36.2	Hemiaspis signata	Eukaryota	Metazoa	Chordata	Craniata
WP_012251462	34.55	56.36	55	36	0	7	61	4	58	5.3	35.8	Bordetella petrii	Bacteria	Proteobacteria	Betaproteobacteria	Burkholderiales
ACF60685	33.75	55	80	41	3	18	87	25	102	5.4	35.8	Simoselaps anomalus	Eukaryota	Metazoa	Chordata	Craniata
WP_025744779	36.92	52.31	65	36	1	18	82	24	83	5.5	35.0	Salinivibrio costicola	Bacteria	Proteobacteria	Gammaproteobacteria	Vibrionales
AAQ18368	32.5	55	80	42	3	18	87	9	86	5.5	35.8	Acanthophis praelongus	Eukaryota	Metazoa	Chordata	Craniata
WP_016960096	41.18	52.94	68	29	3	18	82	115	174	5.8	35.8	Enterovibrio norvegicus	Bacteria	Proteobacteria	Gammaproteobacteria	Vibrionales
WP_014077017	29.69	50	64	45	0	7	70	8	71	6.1	35.8	Sphingobium sp. SYK-6	Bacteria	Proteobacteria	Alphaproteobacteria	Sphingomonadales
WP_015647679	32.97	47.25	91	55	2	23	112	23	108	6.1	35.8	Sinorhizobium sp. M14	Bacteria	Proteobacteria	Alphaproteobacteria	Rhizobiales
WP_025673044	36.92	53.85	65	36	1	18	82	115	174	6.2	35.8	Salinivibrio socompensis	Bacteria	Proteobacteria	Gammaproteobacteria	Vibrionales
WP_005506701	43.08	53.85	65	26	3	18	79	73	129	6.2	35.4	Grimontia hollisae	Bacteria	Proteobacteria	Gammaproteobacteria	Vibrionales
WP_026939371	32.79	41.8	122	64	5	17	134	3	110	6.3	35.8	Holophaga foetida	Bacteria	Acidobacteria	Holophagae	Holophagales
CBA28124	31.25	47.32	112	71	3	26	137	25	130	6.3	36.2	Curvibacter putative symbiont of Hydra magnipapillata	Bacteria	Proteobacteria	Betaproteobacteria	Burkholderiales
AAQ18372	32.5	55	80	42	3	18	87	13	90	6.3	35.8	Acanthophis pyrrhus	Eukaryota	Metazoa	Chordata	Craniata
WP_018310028	45.95	56.76	37	20	0	23	59	12	48	6.6	35.8	Cupriavidus sp. UYPR2.512	Bacteria	Proteobacteria	Betaproteobacteria	Burkholderiales
WP_028024744	41.18	52.94	68	29	3	18	82	115	174	6.7	35.8	Enterovibrio calviensis	Bacteria	Proteobacteria	Gammaproteobacteria	Vibrionales
ACV83466	31.76	54.12	85	46	3	13	87	9	91	7.2	35.4	Emydocephalus annulatus	Eukaryota	Metazoa	Chordata	Craniata
BAO84056	29.91	39.25	107	71	1	9	115	5	107	7.5	35.4	Comamonadaceae bacterium B1	Bacteria	Proteobacteria	Betaproteobacteria	Burkholderiales
ABR01180	30.59	54.12	85	47	3	13	87	4	86	7.6	35.4	Aipysurus eydouxii	Eukaryota	Metazoa	Chordata	Craniata
ABR01179	30.59	54.12	85	47	3	13	87	4	86	7.7	35.4	Aipysurus eydouxii	Eukaryota	Metazoa	Chordata	Craniata
ACV83465	31.76	54.12	85	46	3	13	87	17	99	7.8	35.4	Emydocephalus annulatus	Eukaryota	Metazoa	Chordata	Craniata
KDC32866	43.59	64.1	39	22	0	23	61	20	58	8	35.4	Bordetella bronchiseptica F4563	Bacteria	Proteobacteria	Betaproteobacteria	Burkholderiales
ACV83469	33.75	55	80	41	3	18	87	18	95	8.1	35.4	Hydrelaps darwiniensis	Eukaryota	Metazoa	Chordata	Craniata
EQL87652	33.33	48.72	78	47	1	5	82	53	125	8.3	35.0	Vibrio parahaemolyticus 10290	Bacteria	Proteobacteria	Gammaproteobacteria	Vibrionales
ACF60680	30.59	54.12	85	47	3	13	87	20	102	8.3	35.4	Furina ornata	Eukaryota	Metazoa	Chordata	Craniata
WP_021023026	36.92	52.31	65	36	1	18	82	115	174	8.7	35.4	Salinivibrio costicola	Bacteria	Proteobacteria	Gammaproteobacteria	Vibrionales
AGF89841	30.59	54.12	85	47	3	13	87	13	95	8.9	35.4	Aipysurus eydouxii	Eukaryota	Metazoa	Chordata	Craniata
AGF89842	30.59	54.12	85	47	3	13	87	13	95	9.1	35.4	Aipysurus mosaicus	Eukaryota	Metazoa	Chordata	Craniata
ACF60693	32.5	55	80	42	3	18	87	25	102	9.3	35.4	Denisonia devisi	Eukaryota	Metazoa	Chordata	Craniata
WP_012112801	31.25	51.56	64	44	0	7	70	3	66	9.4	35.4	Xanthobacter autotrophicus	Bacteria	Proteobacteria	Alphaproteobacteria	Rhizobiales
AAQ18367	32.5	55	80	42	3	18	87	9	86	9.5	35.0	Acanthophis antarcticus	Eukaryota	Metazoa	Chordata	Craniata
WP_031815735	33.33	48.72	78	47	1	5	82	103	175	9.5	35.0	Vibrio parahaemolyticus	Bacteria	Proteobacteria	Gammaproteobacteria	Vibrionales
WP_005453989	33.33	48.72	78	47	1	5	82	69	141	9.5	35.0	Vibrio parahaemolyticus	Bacteria	Proteobacteria	Gammaproteobacteria	Vibrionales
WP_027579324	33.96	52.83	53	35	0	7	59	27	79	9.6	35.4	Bradyrhizobium sp. Ai1a-2	Bacteria	Proteobacteria	Alphaproteobacteria	Rhizobiales
WP_026401189	42.86	53.06	49	24	1	4	48	182	230	9.6	35.4	Actinomadura rifamycini	Bacteria	Actinobacteria	Actinobacteridae	Actinomycetales
WP_005382013	33.33	48.72	78	47	1	5	82	103	175	9.6	35.0	Vibrio	Bacteria	Proteobacteria	Gammaproteobacteria	Vibrionales
WP_029850177	33.33	48.72	78	47	1	5	82	94	166	9.7	35.0	Vibrio parahaemolyticus	Bacteria	Proteobacteria	Gammaproteobacteria	Vibrionales
WP_017937477	29.69	48.44	64	45	0	7	70	4	67	9.8	35.0	Pseudomonas thermotolerans	Bacteria	Proteobacteria	Gammaproteobacteria	Pseudomonadales

## Sheet: SFGR64a_00148
SFGR64a_00148
subject ids	% identity	% positives	alignment length	mismatches	gap opens	q. start	q. end	s. start	s. end	e value	bit score	Details
													Kingdom	Phylum	Class	Order
WP_028003104	100	100	279	0	0	1	279	32	310	0.0	560	Sinorhizobium meliloti	Bacteria	Proteobacteria	Alphaproteobacteria	Rhizobiales
WP_013984773	99.64	100	279	1	0	1	279	1	279	0.0	558	Sinorhizobium fredii	Bacteria	Proteobacteria	Alphaproteobacteria	Rhizobiales
WP_015341951	99.64	99.64	279	1	0	1	279	32	310	0.0	557	Rhizobium tropici	Bacteria	Proteobacteria	Alphaproteobacteria	Rhizobiales
EXL01443	72.86	84.29	280	75	1	1	279	25	304	5e-143	416	Ochrobactrum anthropi	Bacteria	Proteobacteria	Alphaproteobacteria	Rhizobiales
WP_025662207	72.47	79.79	287	71	1	1	279	25	311	8e-132	388	Rhizobium sp. IBUN	Bacteria	Proteobacteria	Alphaproteobacteria	Rhizobiales
WP_007539618	75.81	85.89	248	60	0	32	279	1	248	4e-128	376	Rhizobium mesoamericanum	Bacteria	Proteobacteria	Alphaproteobacteria	Rhizobiales
WP_023774194	81.22	89.96	229	43	0	11	239	1	229	1e-125	370	Mesorhizobium sp. LNHC229A00	Bacteria	Proteobacteria	Alphaproteobacteria	Rhizobiales
WP_016558647	75.74	84.56	136	33	0	1	136	13	148	2e-63	208	Rhizobium grahamii	Bacteria	Proteobacteria	Alphaproteobacteria	Rhizobiales
WP_025825775	38.33	54.36	287	166	7	1	278	24	308	9e-45	164	Acetobacter persici	Bacteria	Proteobacteria	Alphaproteobacteria	Rhodospirillales
KGB24773	38.03	53.17	284	159	7	1	272	1	279	2e-43	160	Acetobacter tropicalis	Bacteria	Proteobacteria	Alphaproteobacteria	Rhodospirillales
WP_014106175	37.72	54.45	281	164	7	1	272	1	279	7e-43	159	Komagataeibacter medellinensis	Bacteria	Proteobacteria	Alphaproteobacteria	Rhodospirillales
WP_012465193	32.52	51.75	286	183	5	1	276	28	313	7e-38	146	Chlorobium limicola	Bacteria	Chlorobi	Chlorobia	Chlorobiales
ETS32044	30.14	49.66	292	190	6	1	278	26	317	3e-33	134	Photorhabdus temperata subsp. khanii NC19	Bacteria	Proteobacteria	Gammaproteobacteria	Enterobacteriales
WP_012568299	32.2	48.47	295	178	4	1	276	23	314	3e-33	134	Rhodospirillum centenum	Bacteria	Proteobacteria	Alphaproteobacteria	Rhodospirillales
EKD51531	39.38	53.89	193	114	3	1	191	27	218	2e-32	131	uncultured bacterium	Bacteria	environmental samples
EPZ14587	34.07	48.35	273	171	5	2	265	15	287	3e-30	125	Thauera terpenica 58Eu	Bacteria	Proteobacteria	Betaproteobacteria	Rhodocyclales
WP_031347334	34.07	48.35	273	171	5	2	265	18	290	4e-30	125	Thauera terpenica	Bacteria	Proteobacteria	Betaproteobacteria	Rhodocyclales
WP_016558646	84.29	90	70	11	0	150	219	1	70	2e-29	117	Rhizobium grahamii	Bacteria	Proteobacteria	Alphaproteobacteria	Rhizobiales
WP_008219740	30.04	49.82	273	177	5	1	260	25	296	5e-29	122	Rheinheimera nanhaiensis	Bacteria	Proteobacteria	Gammaproteobacteria	Chromatiales
WP_000734359	31.14	49.48	289	184	9	1	276	23	309	2e-28	121	Vibrio mimicus	Bacteria	Proteobacteria	Gammaproteobacteria	Vibrionales
WP_006647075	30.21	48.96	288	182	10	1	273	23	306	2e-28	120	Photobacterium sp. SKA34	Bacteria	Proteobacteria	Gammaproteobacteria	Vibrionales
WP_031854370	31.14	49.48	289	184	9	1	276	23	309	3e-28	120	Vibrio parahaemolyticus	Bacteria	Proteobacteria	Gammaproteobacteria	Vibrionales
WP_017103706	30.07	50	286	189	6	2	276	26	311	4e-28	120	Vibrio tasmaniensis	Bacteria	Proteobacteria	Gammaproteobacteria	Vibrionales
KGT34690	31.14	49.48	289	184	9	1	276	25	311	4e-28	120	Vibrio parahaemolyticus	Bacteria	Proteobacteria	Gammaproteobacteria	Vibrionales
WP_023111631	31.51	48.29	292	184	7	1	278	29	318	2e-27	118	Pseudomonas aeruginosa	Bacteria	Proteobacteria	Gammaproteobacteria	Pseudomonadales
WP_000026874	30.07	49.3	286	189	6	2	276	26	311	2e-27	118	Vibrio cholerae	Bacteria	Proteobacteria	Gammaproteobacteria	Vibrionales
EKN43890	31.18	49.46	279	161	10	24	277	49	321	3e-27	117	Pseudomonas viridiflava UASWS0038	Bacteria	Proteobacteria	Gammaproteobacteria	Pseudomonadales
WP_012397035	29.9	47.77	291	185	8	1	276	23	309	3e-27	117	Vibrio tapetis	Bacteria	Proteobacteria	Gammaproteobacteria	Vibrionales
WP_032652386	31.18	49.46	279	161	10	24	277	72	344	4e-27	118	Pseudomonas viridiflava	Bacteria	Proteobacteria	Gammaproteobacteria	Pseudomonadales
KDU95459	34.44	49.79	241	144	5	42	272	1	237	7e-27	115	Gluconacetobacter rhaeticus AF1	Bacteria	Proteobacteria	Alphaproteobacteria	Rhodospirillales
EES51461	30.43	50	276	179	6	1	264	29	303	9e-27	116	Leptospirillum ferrodiazotrophum	Bacteria	Nitrospirae	Nitrospirales	Nitrospiraceae
EPN29768	32.25	47.83	276	165	9	24	278	48	322	1e-26	116	Pseudomonas syringae pv. actinidiae ICMP 19096	Bacteria	Proteobacteria	Gammaproteobacteria	Pseudomonadales
WP_017702489	32.25	47.83	276	165	9	24	278	72	346	1e-26	116	Pseudomonas syringae	Bacteria	Proteobacteria	Gammaproteobacteria	Pseudomonadales
WP_027978457	30.94	48.92	278	166	9	24	278	72	346	3e-26	115	gamma proteobacterium L18	Bacteria	Proteobacteria	Gammaproteobacteria
WP_010799451	30.04	47.7	283	160	8	24	276	72	346	6e-26	114	Pseudomonas sp. HPB0071	Bacteria	Proteobacteria	Gammaproteobacteria	Pseudomonadales
WP_011947259	32.07	49.31	290	176	8	1	275	24	307	1e-25	112	Legionella pneumophila	Bacteria	Proteobacteria	Gammaproteobacteria	Legionellales
WP_015445005	30.53	49.47	285	176	8	1	270	24	301	3e-25	112	Legionella pneumophila	Bacteria	Proteobacteria	Gammaproteobacteria	Legionellales
WP_018612553	32.51	47.7	283	169	9	1	266	29	306	3e-25	112	Pseudomonas sp. CFII68	Bacteria	Proteobacteria	Gammaproteobacteria	Pseudomonadales
WP_010637465	29.86	46.88	288	189	7	1	276	35	321	4e-25	112	Acidithiobacillus thiooxidans	Bacteria	Proteobacteria	Gammaproteobacteria	Acidithiobacillales
WP_024895159	29.86	46.88	288	189	7	1	276	35	321	6e-25	111	Acidithiobacillus thiooxidans	Bacteria	Proteobacteria	Gammaproteobacteria	Acidithiobacillales
WP_024619065	32.51	47.35	283	169	9	1	266	29	306	6e-25	111	Pseudomonas fluorescens	Bacteria	Proteobacteria	Gammaproteobacteria	Pseudomonadales
EIK58256	32.51	47	283	169	9	1	266	15	292	9e-25	110	Pseudomonas fluorescens Q8r1-96	Bacteria	Proteobacteria	Gammaproteobacteria	Pseudomonadales
WP_027912225	32.51	47	283	169	9	1	266	29	306	1e-24	110	Pseudomonas	Bacteria	Proteobacteria	Gammaproteobacteria	Pseudomonadales
WP_028237612	32.51	47	283	169	9	1	266	29	306	1e-24	110	Pseudomonas brassicacearum	Bacteria	Proteobacteria	Gammaproteobacteria	Pseudomonadales
WP_013694297	32.51	46.64	283	169	9	1	266	15	292	1e-24	110	Pseudomonas brassicacearum	Bacteria	Proteobacteria	Gammaproteobacteria	Pseudomonadales
WP_011711498	29.9	47.77	291	185	11	1	276	23	309	5e-24	108	Shewanella sp. ANA-3	Bacteria	Proteobacteria	Gammaproteobacteria	Alteromonadales
WP_018576407	29.79	47.95	292	180	8	1	275	24	307	6e-24	108	Legionella shakespearei	Bacteria	Proteobacteria	Gammaproteobacteria	Legionellales
WP_011840016	29.9	47.77	291	185	11	1	276	23	309	1e-23	107	Shewanella baltica	Bacteria	Proteobacteria	Gammaproteobacteria	Alteromonadales
GAJ49714	29.96	46.93	277	182	6	2	266	25	301	2e-23	107	Aeromonas salmonicida subsp. masoucida NBRC 13784	Bacteria	Proteobacteria	Gammaproteobacteria	Aeromonadales
WP_005321447	29.96	46.93	277	182	6	2	266	25	301	2e-23	106	Aeromonas salmonicida	Bacteria	Proteobacteria	Gammaproteobacteria	Aeromonadales
WP_003179659	30.58	45.68	278	181	6	1	266	29	306	8e-23	105	Pseudomonas fluorescens	Bacteria	Proteobacteria	Gammaproteobacteria	Pseudomonadales
WP_014995488	29.58	49.65	284	183	8	1	273	30	307	8e-23	105	Alcanivorax dieselolei	Bacteria	Proteobacteria	Gammaproteobacteria	Oceanospirillales
WP_026229304	31.29	47.48	278	177	7	1	266	29	304	9e-23	105	Burkholderia sp. JPY347	Bacteria	Proteobacteria	Betaproteobacteria	Burkholderiales
WP_017005153	30.24	47.42	291	184	11	1	276	23	309	2e-22	104	Enterovibrio norvegicus	Bacteria	Proteobacteria	Gammaproteobacteria	Vibrionales
WP_021219090	30.74	45.23	283	174	7	1	266	29	306	2e-22	103	Pseudomonas aeruginosa group	Bacteria	Proteobacteria	Gammaproteobacteria	Pseudomonadales
[truncated: 71 more rows]

## Sheet: SFGR64a_00149
SFGR64a_00149
[truncated: 4,840 more rows]
